# Supplementary material for: A cost-consequence analysis of the children’s administration oxygenation strategies trial (COAST) in severe pneumonia
Source: PLOS Glob Public Health. 2026 Jan 8;6(1):e0005654. doi: 10.1371/journal.pgph.0005654 (PMC12782444; doi:10.1371/journal.pgph.0005654)
Supplement: S1 Data — (XLSX) [file pgph.0005654.s004.xlsx]

## Sheet: Data
oxy	flow	arm	initial_spo2_grouped	total_cost	total_cost_Sens1	total_cost_Sens2	total_cost_Sens3	total_cost_48hr	rand_id	rand_group
1	-0.5	B - low flow	85-	132.408	131.435	131.719	130.745	107.368	1	1
0	0	B - permissive hypoxia	85-	105.442	104.753	104.753	104.063	92.9221	2	6
0	0	B - permissive hypoxia	85-	419.125	418.435	418.435	417.746	331.485	3	4
0	0	B - permissive hypoxia	85-	114.735	114.046	114.046	113.356	89.6951	4	6
1	0.5	A - high flow	70-	389.669	388.979	385.987	385.297	289.499	5	6
1	0.5	A - high flow	70-	458.236	457.546	452.232	451.543	327.313	6	3
1	0.5	A - high flow	70-	432.146	431.456	426.523	425.834	319.901	7	3
1	0.5	B - high flow	80-	433.151	432.462	432.462	431.772	395.591	8	6
1	0.5	B - high flow	85-	313.372	312.682	307.957	307.267	288.337	9	1
1	-0.5	B - low flow	85-	111.533	110.594	110.844	109.904	99.0133	10	6
0	0	B - permissive hypoxia	85-	465.439	464.75	464.75	464.06	353.359	11	3
1	0.5	A - high flow	0-	353.479	352.789	335.525	334.835	315.927	12	1
1	0.5	A - high flow	70-	512.511	511.821	511.821	511.132	487.471	13	4
0	0	B - permissive hypoxia	85-	139.094	138.404	138.404	137.715	101.534	14	6
1	-0.5	A - low flow	70-	189.488	185.517	188.798	184.828	133.448	15	2
0	0	B - permissive hypoxia	85-	186.047	185.357	185.357	184.668	110.927	16	6
1	-0.5	B - low flow	85-	147.166	145.969	146.477	145.279	109.606	17	4
0	0	B - permissive hypoxia	85-	185.035	179.525	184.346	178.835	122.435	18	4
1	0.5	A - high flow	70-	352.186	351.497	345.505	344.816	289.551	19	4
0	0	B - permissive hypoxia	80-	251.265	250.575	250.575	249.886	132.035	20	3
0	0	B - permissive hypoxia	80-	124.984	124.295	124.295	123.605	99.9444	21	1
1	-0.5	B - low flow	85-	117.115	116.184	116.425	115.495	104.595	22	6
0	0	B - permissive hypoxia	85-	157.742	157.053	157.053	156.363	95.142	23	1
1	-0.5	B - low flow	85-	143.653	141.998	142.963	141.309	143.653	24	3
1	0.5	A - high flow	70-	363.671	362.981	354.336	353.647	301.032	25	6
0	0	B - permissive hypoxia	85-	115.244	114.554	114.554	113.865	115.244	26	2
1	0.5	B - high flow	85-	335.674	334.985	334.132	333.442	285.595	27	1
0	0	B - permissive hypoxia	85-	108.943	108.253	108.253	107.564	108.943	28	2
1	-0.5	B - low flow	80-	112.678	111.503	111.989	110.813	112.678	29	6
1	-0.5	B - low flow	80-	163.509	161.842	162.82	161.152	126.149	30	2
0	0	B - permissive hypoxia	85-	119.955	119.266	119.266	118.576	69.875	31	4
1	-0.5	B - low flow	80-	186.518	183.635	185.829	182.945	123.918	32	1
0	0	B - permissive hypoxia	85-	101.276	100.587	100.587	99.8975	88.7564	33	6
1	0.5	A - high flow	70-	355.148	354.459	344.493	343.804	305.078	34	1
0	0	B - permissive hypoxia	85-	114.751	114.061	114.061	113.372	89.7109	35	6
0	0	B - permissive hypoxia	85-	139.138	138.448	138.448	137.759	101.578	36	6
0	0	B - permissive hypoxia	85-	196.084	192.727	195.395	192.037	133.484	37	6
1	0.5	B - high flow	85-	448.898	448.128	447.373	446.604	318.155	38	2
0	0	B - permissive hypoxia	85-	195.727	195.037	195.037	194.348	95.5669	39	1
0	0	B - permissive hypoxia	85-	276.139	272.69	275.45	272.001	138.419	40	1
1	-0.5	B - low flow	85-	147.81	146.864	147.12	146.175	110.25	41	6
1	0.5	B - high flow	85-	331.612	330.922	326.543	325.854	294.072	42	6
1	0.5	B - high flow	85-	315.01	314.32	314.022	313.333	277.45	43	1
1	0.5	B - high flow	85-	299.36	298.67	298.67	297.981	274.32	44	6
1	0.5	B - high flow	85-	295.165	294.476	294.476	293.786	282.645	45	6
1	0.5	B - high flow	85-	392.99	392.301	392.01	391.32	292.831	46	1
0	0	B - permissive hypoxia	85-	129.923	129.233	129.233	128.544	92.3626	47	1
1	0.5	B - high flow	80-	582.518	581.828	581.828	581.139	432.278	48	4
1	-0.5	B - low flow	85-	314.746	314.057	313.69	313.001	296.074	49	2
1	-0.5	B - low flow	80-	135.731	133.298	135.042	132.608	110.691	50	1
1	0.5	A - high flow	70-	395.213	394.524	390.298	389.609	320.349	51	3
0	0	B - permissive hypoxia	85-	145.054	144.364	144.364	143.675	107.494	52	1
1	-0.5	B - low flow	85-	159.078	151.989	158.389	151.3	121.518	53	1
1	0.5	A - high flow	70-	468.507	467.818	461.722	461.032	337.579	54	3
0	0	B - permissive hypoxia	85-	129.235	128.546	128.546	127.856	91.6751	55	1
1	0.5	B - high flow	85-	311.659	310.969	310.969	310.28	274.099	56	6
1	-0.5	A - low flow	0-	181.557	163.693	180.868	163.003	156.517	57	6
0	0	B - permissive hypoxia	85-	129.171	128.482	128.482	127.792	91.6114	58	1
1	-0.5	B - low flow	85-	137.543	134.824	136.853	134.135	112.503	59	6
1	-0.5	B - low flow	80-	160.941	155.29	160.251	154.6	123.381	60	6
0	0	B - permissive hypoxia	85-	102.599	101.91	101.91	101.221	90.0795	61	6
0	0	B - permissive hypoxia	85-	89.8039	89.1144	89.1144	88.4249	89.8039	62	6
1	-0.5	B - low flow	85-	218.441	212.362	217.752	211.673	130.801	63	1
1	0.5	B - high flow	85-	362.443	361.753	359.302	358.612	287.325	64	1
1	0.5	A - high flow	0-	343.238	342.549	342.549	341.859	280.638	65	1
1	0.5	B - high flow	85-	327.262	326.572	326.572	325.883	277.182	66	1
0	0	B - permissive hypoxia	85-	129.306	128.617	128.617	127.927	91.7464	67	1
0	0	B - permissive hypoxia	85-	135.381	134.692	134.692	134.002	97.8214	68	1
1	0.5	B - high flow	85-	432.218	431.528	426.656	425.967	357.345	69	3
0	0	B - permissive hypoxia	80-	128.822	128.133	128.133	127.443	91.2623	70	4
0	0	B - permissive hypoxia	85-	116.82	116.131	116.131	115.441	91.7801	71	1
1	-0.5	A - low flow	70-	200.454	188.518	199.764	187.828	137.854	72	6
1	0.5	B - high flow	85-	479.811	479.122	479.122	478.432	293.011	73	2
1	-0.5	A - low flow	70-	127.804	126.519	127.114	125.829	127.804	74	3
1	0.5	B - high flow	85-	372.526	371.836	371.836	371.147	297.406	75	6
1	-0.5	B - low flow	85-	119.428	118.625	118.739	117.936	106.908	76	1
1	-0.5	B - low flow	85-	218.4	212.352	217.71	211.662	130.76	77	1
0	0	B - permissive hypoxia	85-	103.974	103.284	103.284	102.595	91.4539	78	6
1	0.5	A - high flow	70-	423.207	422.517	421.197	420.508	296.858	79	2
0	0	B - permissive hypoxia	85-	262.347	243.228	261.657	242.539	149.667	80	1
0	0	B - permissive hypoxia	85-	139.76	139.07	139.07	138.381	89.6798	81	6
1	0.5	B - high flow	85-	336.098	335.409	330.959	330.27	286.037	82	6
1	0.5	B - high flow	85-	328.552	327.863	320.969	320.279	290.989	83	6
1	-0.5	B - low flow	80-	148.865	148.033	148.176	147.343	130.185	84	2
0	0	B - permissive hypoxia	85-	148.494	147.804	147.804	147.115	98.4139	85	4
0	0	B - permissive hypoxia	85-	451.391	450.701	450.701	450.012	205.781	86	3
1	0.5	B - high flow	85-	349.698	349.009	349.009	348.319	287.098	87	6
1	0.5	A - high flow	70-	329.064	328.375	318.57	317.88	304.014	88	6
1	0.5	B - high flow	85-	298.867	298.177	298.177	297.488	273.827	89	6
1	-0.5	B - low flow	85-	364.911	362.265	364.221	361.576	302.311	90	4
1	0.5	B - high flow	85-	307.556	306.866	300.049	299.359	295.067	91	6
0	0	B - permissive hypoxia	80-	191.707	191.018	191.018	190.328	191.707	92	6
1	-0.5	B - low flow	85-	153.941	149.44	153.251	148.75	128.901	93	6
1	-0.5	B - low flow	85-	151.847	146.72	151.158	146.031	126.807	94	1
0	0	B - permissive hypoxia	80-	103.908	103.219	103.219	102.53	91.3885	95	6
1	0.5	B - high flow	85-	288.231	287.542	287.542	286.852	275.711	96	1
1	-0.5	A - low flow	0-	178.685	168.94	177.995	168.25	128.605	97	1
0	0	B - permissive hypoxia	85-	142.739	142.049	142.049	141.36	92.6586	98	1
1	0.5	B - high flow	85-	602.971	602.281	596.617	595.927	527.876	99	6
1	0.5	B - high flow	80-	315.647	314.958	309.272	308.582	290.574	100	1
1	-0.5	A - low flow	70-	137.702	134.613	137.013	133.924	112.662	101	6
0	0	B - permissive hypoxia	85-	114.346	113.656	113.656	112.967	89.3059	102	6
1	0.5	B - high flow	85-	302.364	301.675	301.675	300.985	277.324	103	6
1	-0.5	B - low flow	85-	196.458	195.26	195.768	194.571	158.898	104	4
0	0	B - permissive hypoxia	85-	139.675	138.985	138.985	138.296	89.5949	105	6
1	-0.5	A - low flow	0-	171.601	161.797	170.911	161.108	134.041	106	1
1	0.5	B - high flow	85-	303.378	302.688	302.688	301.999	278.338	107	6
1	-0.5	A - low flow	70-	185.104	182.957	184.414	182.267	160.064	108	6
1	0.5	B - high flow	80-	339.605	338.915	338.915	338.226	302.245	109	2
1	0.5	B - high flow	80-	318.594	317.905	316.301	315.611	281.036	110	1
0	0	B - permissive hypoxia	85-	341.06	340.371	340.371	339.681	265.94	111	4
1	-0.5	B - low flow	85-	135.561	134.584	134.871	133.894	110.521	112	6
1	-0.5	B - low flow	85-	207.198	205.193	206.508	204.503	132.078	113	1
1	0.5	A - high flow	70-	291.561	290.871	289.941	289.252	279.042	114	1
1	0.5	B - high flow	85-	444.801	444.111	444.111	443.422	295.361	115	2
1	-0.5	A - low flow	0-	1583.95	1577.9	1583.26	1577.21	1533.87	116	6
1	-0.5	B - low flow	85-	716.669	715.99	715.98	715.3	232.54	117	6
0	0	B - permissive hypoxia	85-	105.004	104.314	104.314	103.625	92.4839	118	1
0	0	B - permissive hypoxia	80-	155.46	154.77	154.77	154.081	105.38	119	1
0	0	B - permissive hypoxia	85-	155.045	154.356	154.356	153.666	92.4454	120	1
0	0	B - permissive hypoxia	80-	165.471	156.599	164.782	155.909	127.911	121	1
1	0.5	B - high flow	85-	290.22	289.53	289.155	288.465	277.7	122	1
0	0	B - permissive hypoxia	80-	110.826	110.136	110.136	109.447	73.2659	123	4
1	-0.5	A - low flow	70-	151.307	147.934	150.618	147.245	113.747	124	1
0	0	B - permissive hypoxia	80-	124.888	124.199	124.199	123.509	124.888	125	3
0	0	B - permissive hypoxia	80-	118.446	117.756	117.756	117.067	68.3656	126	4
0	0	B - permissive hypoxia	85-	114.253	113.564	113.564	112.874	89.2134	127	6
1	0.5	B - high flow	85-	304.884	304.194	302.038	301.349	279.854	128	6
1	-0.5	B - low flow	85-	137.31	127.74	136.621	127.05	124.79	129	6
0	0	B - permissive hypoxia	85-	121.92	121.23	121.23	120.541	96.8799	130	6
1	-0.5	A - low flow	70-	98.1601	93.5221	97.4707	92.8327	98.1601	131	1
1	0.5	B - high flow	85-	309.677	308.988	304.456	303.767	284.657	132	6
0	0	B - permissive hypoxia	85-	117.256	116.566	116.566	115.877	92.2159	133	1
1	0.5	B - high flow	85-	317.124	316.434	311.104	310.414	292.064	134	6
0	0	B - permissive hypoxia	85-	117.579	116.889	116.889	116.2	92.5388	135	6
0	0	B - permissive hypoxia	85-	128.498	127.809	127.809	127.119	90.9381	136	6
1	0.5	A - high flow	0-	323.293	322.604	317.58	316.891	285.734	137	6
1	0.5	B - high flow	85-	357.306	356.617	354.887	354.197	294.708	138	1
0	0	B - permissive hypoxia	85-	578.292	576.272	577.602	575.583	148.652	139	3
1	-0.5	A - low flow	0-	90.7449	84.8427	90.0555	84.1532	90.7449	140	6
1	0.5	B - high flow	85-	294.791	294.102	292.918	292.229	282.278	141	6
0	0	B - permissive hypoxia	85-	213.603	207.486	212.914	206.797	125.963	142	1
1	-0.5	B - low flow	85-	169.193	168.349	168.504	167.66	131.833	143	2
1	0.5	B - high flow	85-	287.122	286.432	286.432	285.743	274.602	144	6
1	0.5	A - high flow	0-	428.447	427.758	425.075	424.386	403.41	145	1
1	0.5	B - high flow	80-	551.481	550.791	550.791	550.102	551.477	146	3
1	-0.5	A - low flow	70-	137.378	134.599	136.689	133.909	112.338	147	1
0	0	B - permissive hypoxia	85-	102.05	101.36	101.36	100.671	89.5299	148	6
0	0	B - permissive hypoxia	80-	145.105	143.887	144.416	143.197	126.425	149	2
1	-0.5	B - low flow	85-	157.411	156.451	156.721	155.762	107.331	150	1
1	0.5	A - high flow	0-	355.131	354.442	341.914	341.224	335.91	151	3
1	0.5	B - high flow	85-	315.097	314.408	313.696	313.007	277.538	152	1
1	-0.5	B - low flow	85-	230.631	224.927	229.942	224.238	117.951	153	6
0	0	B - permissive hypoxia	80-	85.0221	83.8477	84.3326	83.1582	85.0221	154	6
1	-0.5	A - low flow	70-	165.637	157.242	164.948	156.553	128.077	155	1
0	0	B - permissive hypoxia	85-	261.275	260.586	260.586	259.896	223.715	156	6
0	0	B - permissive hypoxia	85-	113.824	113.134	113.134	112.445	88.7839	157	6
1	-0.5	A - low flow	0-	429.877	405.606	429.188	404.916	187.037	158	3
0	0	B - permissive hypoxia	85-	611.65	610.961	610.961	610.271	561.57	159	4
1	0.5	B - high flow	85-	376	375.311	374.894	374.205	288.362	160	6
0	0	B - permissive hypoxia	85-	139.31	138.62	138.62	137.931	101.75	161	1
0	0	B - permissive hypoxia	85-	143.162	142.145	142.473	141.455	124.482	162	2
0	0	B - permissive hypoxia	85-	115.211	114.522	114.522	113.832	102.691	163	6
1	0.5	B - high flow	85-	359.286	358.597	358.597	357.907	284.166	164	1
0	0	B - permissive hypoxia	85-	143.396	142.707	142.707	142.017	118.356	165	1
1	-0.5	A - low flow	70-	240.643	231.595	239.953	230.905	127.963	166	1
1	-0.5	B - low flow	85-	157.801	156.553	157.111	155.863	120.241	167	6
0	0	B - permissive hypoxia	80-	112.498	111.809	111.809	111.119	112.498	168	6
1	0.5	B - high flow	80-	308.045	307.355	307.355	306.666	283.005	169	6
1	-0.5	A - low flow	70-	161.959	160.862	161.27	160.173	86.839	170	4
0	0	B - permissive hypoxia	85-	206.682	205.992	205.992	205.303	156.602	171	4
1	0.5	A - high flow	70-	328.249	327.559	323.129	322.44	309.658	172	2
1	-0.5	A - low flow	70-	182.05	179.361	181.361	178.671	144.69	173	3
1	-0.5	A - low flow	70-	147.3	141.291	146.61	140.601	122.26	174	6
1	0.5	B - high flow	85-	316.23	315.541	315.541	314.851	278.67	175	1
1	-0.5	B - low flow	85-	208.563	202.936	207.874	202.246	120.923	176	6
1	0.5	A - high flow	70-	375.849	375.16	371.038	370.348	300.733	177	1
1	0.5	A - high flow	0-	418.407	417.718	417.718	417.028	330.767	178	4
1	0.5	B - high flow	85-	302.402	301.712	301.712	301.023	277.362	179	1
0	0	B - permissive hypoxia	85-	203.742	195.834	203.052	195.144	128.622	180	1
1	0.5	B - high flow	85-	332.877	332.188	332.188	331.498	314.197	181	3
1	-0.5	B - low flow	85-	122.837	121.898	122.148	121.208	110.317	182	6
0	0	B - permissive hypoxia	85-	101.445	100.755	100.755	100.066	88.9246	183	6
0	0	B - permissive hypoxia	85-	202.491	201.802	201.802	201.112	109.091	184	2
1	0.5	A - high flow	0-	350.023	349.334	343.016	342.326	299.947	185	1
1	0.5	B - high flow	85-	311.978	311.289	311.289	310.599	299.458	186	6
0	0	B - permissive hypoxia	85-	114.839	114.149	114.149	113.46	89.7989	187	6
1	0.5	B - high flow	85-	325.357	324.668	320.086	319.397	287.802	188	1
1	-0.5	B - low flow	85-	123.14	122.032	122.451	121.343	110.62	189	6
1	-0.5	A - low flow	0-	210.347	203.605	209.657	202.915	122.707	190	1
0	0	B - permissive hypoxia	85-	243.72	243.03	243.03	242.341	231.2	191	1
1	-0.5	B - low flow	85-	302.447	299.77	301.758	299.081	265.087	192	3
1	-0.5	B - low flow	85-	196.518	195.582	195.829	194.892	121.398	193	6
0	0	B - permissive hypoxia	80-	161.402	160.713	160.713	160.023	124.042	194	3
1	-0.5	A - low flow	70-	308.698	307.39	308.009	306.7	308.698	195	4
1	0.5	A - high flow	0-	669.838	669.148	661.14	660.45	389.338	196	3
0	0	B - permissive hypoxia	85-	145.206	144.516	144.516	143.827	107.646	197	6
0	0	B - permissive hypoxia	80-	93.1264	92.4369	92.4369	91.7474	80.6064	198	1
1	0.5	B - high flow	85-	392.656	391.966	389.206	388.516	317.839	199	3
1	-0.5	B - low flow	80-	567.44	565.754	566.751	565.065	479.8	200	4
0	0	B - permissive hypoxia	80-	531.671	530.855	530.982	530.166	158.071	201	2
1	0.5	B - high flow	85-	418.883	418.193	412.683	411.993	362.954	202	2
0	0	B - permissive hypoxia	85-	131.291	130.602	130.602	129.912	93.7314	203	6
0	0	B - permissive hypoxia	85-	102.115	101.425	101.425	100.736	89.5946	204	6
0	0	B - permissive hypoxia	85-	179.508	178.818	178.818	178.129	91.8679	205	1
1	-0.5	B - low flow	85-	185.622	184.315	184.933	183.626	160.582	206	1
1	-0.5	B - low flow	85-	632.189	621.07	631.5	620.381	544.549	207	6
1	0.5	A - high flow	70-	966.636	965.946	918.226	917.537	473.122	208	3
1	-0.5	B - low flow	85-	374.19	362.389	373.5	361.7	261.51	209	6
0	0	B - permissive hypoxia	85-	102.095	101.405	101.405	100.716	89.5749	210	6
0	0	B - permissive hypoxia	85-	133.495	132.805	132.805	132.116	95.9345	211	6
1	-0.5	B - low flow	85-	116.271	115.326	115.582	114.636	103.751	212	6
1	0.5	B - high flow	85-	324.026	323.337	323.337	322.647	286.466	213	6
0	0	B - permissive hypoxia	85-	138.811	138.121	138.121	137.432	113.771	214	6
1	0.5	B - high flow	85-	447.316	446.627	446.627	445.937	397.236	215	6
1	0.5	A - high flow	70-	465.309	464.619	455.011	454.322	327.537	216	1
1	-0.5	A - low flow	70-	177.312	172.993	176.622	172.303	114.712	217	6
1	-0.5	A - low flow	70-	155.305	151.993	154.615	151.303	117.745	218	1
0	0	B - permissive hypoxia	85-	94.2439	93.5544	93.5544	92.8649	94.2439	219	6
1	0.5	A - high flow	0-	472.249	471.56	461.542	460.852	309.493	220	1
0	0	B - permissive hypoxia	85-	197.745	197.055	197.055	196.366	123.025	221	3
1	-0.5	B - low flow	85-	175.988	166.089	175.299	165.4	125.908	222	6
0	0	B - permissive hypoxia	80-	101.569	100.879	100.879	100.19	89.0487	223	6
0	0	B - permissive hypoxia	85-	128.833	128.144	128.144	127.454	110.153	224	2
1	0.5	A - high flow	0-	531.905	531.216	520.268	519.579	431.793	225	6
1	0.5	B - high flow	85-	381.035	380.345	373.844	373.154	305.881	226	1
1	0.5	B - high flow	85-	322.769	322.08	312.041	311.352	297.736	227	6
0	0	B - permissive hypoxia	85-	116.674	115.984	115.984	115.295	91.6339	228	1
0	0	B - permissive hypoxia	80-	352.488	351.798	351.798	351.109	109.648	229	2
1	0.5	A - high flow	70-	303.512	302.822	302.111	301.422	278.472	230	1
0	0	B - permissive hypoxia	85-	264.495	263.806	263.806	263.116	101.735	231	1
1	0.5	A - high flow	0-	413.797	413.108	412.67	411.981	357.766	232	2
1	-0.5	B - low flow	85-	131.286	130.031	130.596	129.342	106.246	233	6
0	0	B - permissive hypoxia	85-	177.816	171.641	177.127	170.951	159.136	234	3
0	0	B - permissive hypoxia	85-	118.699	118.009	118.009	117.32	106.179	235	6
1	0.5	B - high flow	85-	304.332	303.642	298.847	298.158	304.428	236	2
1	0.5	B - high flow	85-	312.392	311.703	311.192	310.503	293.723	237	2
1	0.5	B - high flow	85-	535.225	534.536	534.536	533.846	522.705	238	6
1	0.5	B - high flow	80-	381.666	380.977	380.379	379.69	369.147	239	1
1	-0.5	B - low flow	85-	170.937	165.757	170.248	165.068	120.857	240	6
1	-0.5	B - low flow	85-	169.975	167.772	169.285	167.082	119.895	241	1
1	-0.5	B - low flow	85-	150.524	148.986	149.834	148.297	112.964	242	1
0	0	B - permissive hypoxia	85-	135.509	134.819	134.819	134.13	110.469	243	6
1	0.5	A - high flow	70-	408.25	407.561	406.113	405.423	395.731	244	4
0	0	B - permissive hypoxia	85-	397.516	390.382	396.827	389.693	372.476	245	6
1	0.5	A - high flow	0-	240.802	240.113	239.918	239.229	240.803	246	6
0	0	B - permissive hypoxia	85-	165.01	164.321	164.321	163.631	102.41	247	1
0	0	B - permissive hypoxia	85-	117.116	116.426	116.426	115.737	92.0759	248	1
1	-0.5	A - low flow	70-	212.467	193.817	211.778	193.127	174.907	249	1
1	0.5	B - high flow	85-	303.33	302.641	302.641	301.951	278.29	250	6
1	-0.5	B - low flow	85-	143.93	142.107	143.241	141.418	118.89	251	6
0	0	B - permissive hypoxia	80-	377.878	374.466	377.188	373.776	265.798	252	3
0	0	B - permissive hypoxia	80-	130.189	129.499	129.499	128.81	92.6287	253	1
1	0.5	B - high flow	85-	560.373	559.683	559.412	558.723	429.604	254	3
0	0	B - permissive hypoxia	85-	155.949	155.259	155.259	154.57	93.3489	255	1
1	0.5	B - high flow	85-	494.253	493.564	486.247	485.557	419.165	256	6
1	-0.5	B - low flow	85-	155.557	154.269	154.868	153.58	117.997	257	6
0	0	B - permissive hypoxia	85-	159.149	158.459	158.459	157.77	96.5489	258	1
0	0	B - permissive hypoxia	85-	104.973	104.284	104.284	103.594	92.4531	259	6
0	0	B - permissive hypoxia	85-	240.2	239.511	239.511	238.821	215.16	260	6
0	0	B - permissive hypoxia	85-	652.429	651.739	651.739	651.05	564.789	261	4
1	-0.5	A - low flow	70-	173.097	168.302	172.408	167.613	123.017	262	1
1	-0.5	A - low flow	70-	346.588	335.699	345.899	335.009	130.958	263	1
0	0	B - permissive hypoxia	85-	117.346	116.656	116.656	115.967	92.3059	264	1
0	0	B - permissive hypoxia	85-	151.566	150.876	150.876	150.187	101.486	265	6
1	0.5	B - high flow	85-	318.318	317.629	317.013	316.324	293.281	266	6
0	0	B - permissive hypoxia	80-	146.596	145.907	145.907	145.217	96.5164	267	1
0	0	B - permissive hypoxia	85-	153.384	152.695	152.695	152.005	103.304	268	6
1	0.5	B - high flow	85-	299.761	299.071	298.777	298.087	274.722	269	6
1	0.5	A - high flow	0-	394.443	393.753	381.757	381.068	306.834	270	6
1	0.5	B - high flow	85-	325.754	325.065	319.497	318.807	288.219	271	6
0	0	B - permissive hypoxia	85-	301.373	300.683	300.683	299.994	238.773	272	4
0	0	B - permissive hypoxia	85-	116.734	116.044	116.044	115.355	91.6939	273	1
0	0	B - permissive hypoxia	85-	177.578	167.662	176.888	166.973	127.498	274	1
1	0.5	A - high flow	70-	318.634	317.944	315.093	314.404	300.012	275	2
0	0	B - permissive hypoxia	85-	65.8181	65.1287	65.1287	64.4392	65.8181	276	4
1	0.5	B - high flow	85-	315.3	314.611	314.147	313.458	277.741	277	1
0	0	B - permissive hypoxia	80-	117.259	116.569	116.569	115.88	92.2187	278	1
1	0.5	B - high flow	85-	339.328	338.638	326.54	325.85	301.631	279	6
1	-0.5	B - low flow	85-	117.651	116.711	116.962	116.022	105.131	280	6
1	0.5	B - high flow	80-	429.655	428.966	423.186	422.496	291.935	281	1
0	0	B - permissive hypoxia	85-	141.948	141.258	141.258	140.569	91.8679	282	1
1	0.5	A - high flow	70-	348.747	348.058	343.675	342.985	298.672	283	1
1	0.5	B - high flow	80-	306.67	305.98	297.28	296.59	294.189	284	6
0	0	B - permissive hypoxia	85-	141.855	141.165	141.165	140.476	91.7749	285	1
0	0	B - permissive hypoxia	85-	126.535	125.846	125.846	125.156	88.975	286	4
0	0	B - permissive hypoxia	85-	283.332	277.831	282.643	277.141	245.772	287	6
1	0.5	B - high flow	85-	273.543	272.854	272.854	272.164	273.543	288	6
1	0.5	B - high flow	80-	313.124	312.435	307.9	307.211	288.089	289	1
1	0.5	B - high flow	85-	327.928	327.238	327.238	326.549	277.848	290	1
0	0	B - permissive hypoxia	85-	127.514	126.824	126.824	126.135	89.9539	291	6
1	-0.5	A - low flow	70-	209.524	197.651	208.834	196.961	146.924	292	6
1	0.5	B - high flow	80-	326.51	325.821	325.821	325.131	276.43	293	1
1	0.5	A - high flow	70-	442.074	441.384	436.423	435.733	291.857	294	4
0	0	B - permissive hypoxia	85-	129.598	128.908	128.908	128.219	92.0376	295	1
0	0	B - permissive hypoxia	85-	246.581	245.892	245.892	245.202	108.861	296	1
1	0.5	B - high flow	85-	702.213	701.523	701.523	700.834	602.053	297	4
1	-0.5	B - low flow	85-	194.572	191.309	193.882	190.619	131.972	298	6
1	-0.5	B - low flow	85-	167.595	161.229	166.905	160.54	130.035	299	1
0	0	B - permissive hypoxia	80-	229.943	229.253	229.253	228.564	229.943	300	2
1	-0.5	B - low flow	85-	257.039	255.366	256.35	254.676	219.479	301	4
0	0	B - permissive hypoxia	85-	142.963	142.274	142.274	141.584	124.283	302	3
1	-0.5	B - low flow	85-	129.589	128.645	128.899	127.956	104.549	303	6
0	0	B - permissive hypoxia	85-	210.339	209.649	209.649	208.96	160.259	304	4
1	0.5	B - high flow	85-	337.603	336.913	336.913	336.224	300.243	305	5
0	0	B - permissive hypoxia	85-	115.213	114.524	114.524	113.834	90.1733	306	6
1	-0.5	B - low flow	80-	150.139	146.77	149.45	146.081	112.579	307	1
1	0.5	B - high flow	85-	315.758	315.068	314.28	313.591	278.198	308	1
0	0	B - permissive hypoxia	85-	122.643	121.954	121.954	121.264	97.6031	309	6
0	0	B - permissive hypoxia	85-	166.432	165.143	165.743	164.454	147.752	310	3
0	0	B - permissive hypoxia	85-	235.695	235.005	235.005	234.316	223.175	311	6
0	0	B - permissive hypoxia	85-	119.696	119.007	119.007	118.317	82.1361	312	4
1	-0.5	A - low flow	0-	386.088	349.229	385.398	348.539	236.648	313	3
0	0	B - permissive hypoxia	85-	105.644	104.955	104.955	104.265	93.1241	314	6
1	0.5	A - high flow	0-	650.965	650.276	643.162	642.472	325.453	315	1
1	0.5	B - high flow	85-	442.004	441.314	430.62	429.931	429.437	316	6
1	0.5	B - high flow	85-	300.619	299.929	297.974	297.285	300.564	317	3
1	0.5	B - high flow	85-	286.206	285.517	285.517	284.827	273.686	318	6
1	0.5	B - high flow	85-	596.17	595.48	595.375	594.685	458.257	319	3
1	0.5	A - high flow	70-	343.612	342.922	320.966	320.276	343.608	320	6
0	0	B - permissive hypoxia	80-	200.911	193.938	200.221	193.248	125.791	321	6
0	0	B - permissive hypoxia	85-	122.659	121.969	121.969	121.28	97.6189	322	1
0	0	B - permissive hypoxia	85-	102.115	101.425	101.425	100.736	89.5946	323	6
1	0.5	A - high flow	0-	420.513	419.823	416.299	415.609	327.01	324	3
1	-0.5	A - low flow	0-	183.586	174.715	182.896	174.025	133.506	325	1
1	0.5	B - high flow	80-	313.297	312.608	312.608	311.918	288.257	326	1
0	0	B - permissive hypoxia	85-	180.106	174.423	179.416	173.734	117.506	327	6
1	0.5	B - high flow	85-	619.692	619.003	613.443	612.754	294.162	328	1
1	-0.5	A - low flow	0-	258.645	245.878	257.955	245.189	165.245	329	3
0	0	B - permissive hypoxia	85-	112	111.311	111.311	110.621	112	330	2
0	0	B - permissive hypoxia	85-	154.508	153.818	153.818	153.129	91.9079	331	1
1	0.5	B - high flow	85-	389.175	388.485	388.485	387.796	301.535	332	4
0	0	B - permissive hypoxia	85-	162.234	161.544	161.544	160.855	112.154	333	6
0	0	B - permissive hypoxia	85-	226.401	222.782	225.712	222.093	126.241	334	1
1	0.5	B - high flow	85-	301.381	300.692	300.692	300.002	276.341	335	1
1	-0.5	B - low flow	85-	117.602	116.322	116.913	115.632	105.082	336	6
1	-0.5	A - low flow	70-	136.983	126.797	136.294	126.107	136.983	337	6
0	0	B - permissive hypoxia	85-	141.879	141.189	141.189	140.5	91.7989	338	1
1	0.5	B - high flow	85-	299.63	298.941	298.941	298.251	274.59	339	6
1	-0.5	B - low flow	80-	165.026	161.594	164.337	160.904	114.946	340	1
1	-0.5	A - low flow	0-	193.324	171.919	192.635	171.23	193.324	341	4
1	-0.5	B - low flow	85-	208.761	201.434	208.071	200.744	121.121	342	6
1	0.5	B - high flow	85-	288.889	288.199	288.199	287.51	276.369	343	6
1	0.5	B - high flow	85-	293.694	293.004	292.741	292.051	293.699	344	2
1	0.5	B - high flow	85-	439.958	439.268	439.268	438.579	414.918	345	6
0	0	B - permissive hypoxia	80-	499.792	497.684	499.103	496.995	399.632	346	4
0	0	B - permissive hypoxia	85-	118.181	117.492	117.492	116.802	93.1414	347	6
1	0.5	B - high flow	80-	392.552	391.863	391.863	391.174	367.512	348	4
0	0	B - permissive hypoxia	85-	129.737	129.048	129.048	128.358	92.1771	349	6
1	0.5	A - high flow	70-	342.178	341.489	329.58	328.891	304.551	350	1
1	0.5	B - high flow	80-	313.85	313.161	312.348	311.658	295.187	351	2
1	-0.5	A - low flow	0-	135.939	118.926	135.25	118.237	123.419	352	4
0	0	B - permissive hypoxia	85-	168.919	168.23	168.23	167.541	106.319	353	1
0	0	B - permissive hypoxia	85-	88.9444	88.2549	88.2549	87.5654	88.9444	354	6
1	0.5	B - high flow	80-	300.744	300.054	300.054	299.365	275.704	355	1
1	-0.5	B - low flow	85-	237.521	223.866	236.831	223.177	149.881	356	1
1	-0.5	B - low flow	85-	177.044	175.019	176.355	174.33	114.444	357	1
1	-0.5	A - low flow	0-	266.931	203.955	266.242	203.265	266.931	358	3
1	-0.5	B - low flow	85-	1527.4	1515.2	1526.71	1514.51	1514.88	359	6
0	0	B - permissive hypoxia	85-	156.22	155.53	155.53	154.841	106.14	360	6
1	-0.5	A - low flow	0-	131.409	116.839	130.72	116.149	131.409	361	6
0	0	B - permissive hypoxia	80-	130.394	129.704	129.704	129.015	92.8339	362	1
1	-0.5	A - low flow	70-	216.634	207.211	215.945	206.521	154.034	363	1
1	0.5	B - high flow	80-	341.24	340.551	333.482	332.792	291.191	364	6
1	0.5	B - high flow	85-	381.535	380.846	375.272	374.583	293.88	365	1
1	-0.5	A - low flow	0-	316.632	301.55	315.943	300.861	167.192	366	2
1	-0.5	B - low flow	85-	176.52	164.771	175.83	164.082	138.96	367	6
0	0	B - permissive hypoxia	85-	124.312	123.622	123.622	122.933	99.2719	368	6
1	0.5	B - high flow	85-	332.432	331.742	329.585	328.895	282.354	369	1
1	0.5	B - high flow	85-	312.766	312.076	312.076	311.387	275.206	370	1
1	0.5	A - high flow	70-	302.031	301.342	301.018	300.329	276.993	371	6
1	-0.5	B - low flow	85-	170.668	169.364	169.979	168.675	108.068	372	1
1	-0.5	A - low flow	70-	156.71	150.954	156.021	150.264	119.15	373	6
1	-0.5	A - low flow	70-	294.633	292.054	293.944	291.364	232.033	374	1
1	0.5	A - high flow	70-	330.654	329.964	326.144	325.454	293.111	375	6
0	0	B - permissive hypoxia	85-	293.711	293.022	293.022	292.332	206.071	376	4
0	0	B - permissive hypoxia	85-	118.285	117.596	117.596	116.906	93.2454	377	6
1	0.5	A - high flow	70-	545.3	544.611	544.025	543.335	520.263	378	6
0	0	B - permissive hypoxia	85-	114.024	113.334	113.334	112.645	88.9839	379	6
1	-0.5	A - low flow	70-	325.385	322.113	324.696	321.424	137.585	380	1
1	0.5	B - high flow	85-	329.361	328.672	326.552	325.862	291.803	381	1
1	-0.5	B - low flow	80-	166.581	162.16	165.892	161.47	116.501	382	1
0	0	B - permissive hypoxia	85-	107.922	107.232	107.232	106.543	107.922	383	2
0	0	B - permissive hypoxia	85-	97.8499	97.1604	97.1604	96.4709	72.8099	384	4
1	0.5	A - high flow	70-	815.091	814.392	812.297	811.597	329.345	385	3
1	-0.5	A - low flow	70-	169.46	159.35	168.771	158.661	150.78	386	2
1	0.5	B - high flow	85-	299.736	299.047	299.047	298.357	274.696	387	6
0	0	B - permissive hypoxia	85-	176.078	175.389	175.389	174.699	151.038	388	4
0	0	B - permissive hypoxia	85-	101.735	101.045	101.045	100.356	89.2149	389	6
1	0.5	A - high flow	0-	410.235	409.545	399.981	399.291	335.236	390	3
1	-0.5	A - low flow	0-	102.413	100.643	101.723	99.9533	102.413	391	3
1	-0.5	B - low flow	85-	137.564	135.043	136.874	134.353	125.044	392	6
1	0.5	A - high flow	70-	286.496	285.806	285.806	285.117	273.976	393	6
1	-0.5	B - low flow	85-	179.708	174.042	179.018	173.352	129.628	394	6
0	0	B - permissive hypoxia	80-	396.807	396.117	396.117	395.428	247.367	395	3
1	0.5	B - high flow	85-	348.714	348.025	344.921	344.232	323.016	396	6
0	0	B - permissive hypoxia	85-	101.401	100.712	100.712	100.022	88.8814	397	6
1	-0.5	B - low flow	85-	135.942	134.429	135.252	133.74	110.902	398	6
1	0.5	B - high flow	85-	312.519	311.829	311.829	311.14	274.959	399	4
0	0	B - permissive hypoxia	80-	102.723	102.033	102.033	101.344	90.2029	400	6
1	-0.5	B - low flow	85-	175.035	170.124	174.346	169.435	124.955	401	1
1	0.5	B - high flow	85-	381.65	380.96	374.375	373.685	294.036	402	4
1	-0.5	A - low flow	70-	370.226	364.107	369.537	363.417	119.826	403	6
0	0	B - permissive hypoxia	85-	89.4582	88.7687	88.7687	88.0793	89.4582	404	6
1	0.5	B - high flow	85-	289.924	289.235	289.235	288.545	277.404	405	6
1	-0.5	B - low flow	85-	129.967	123.441	129.278	122.751	117.447	406	6
0	0	B - permissive hypoxia	85-	127.963	127.273	127.273	126.584	102.923	407	6
1	-0.5	B - low flow	85-	163.416	149.984	162.726	149.294	150.896	408	6
0	0	B - permissive hypoxia	85-	132.379	131.689	131.689	131	107.339	409	1
0	0	B - permissive hypoxia	85-	123.688	122.999	122.999	122.309	98.6483	410	6
1	-0.5	B - low flow	85-	141.979	137.327	141.289	136.638	116.939	411	1
0	0	B - permissive hypoxia	80-	275.613	269.008	274.924	268.319	150.413	412	6
1	-0.5	B - low flow	85-	138.512	135.963	137.823	135.274	113.472	413	1
1	-0.5	B - low flow	85-	291.954	291.078	291.265	290.389	123.834	414	2
0	0	B - permissive hypoxia	85-	93.0155	92.3261	92.3261	91.6366	93.0155	415	5
1	-0.5	A - low flow	0-	117.274	114.148	116.585	113.459	117.274	416	3
1	-0.5	B - low flow	85-	142.681	141.723	141.992	141.033	105.121	417	6
1	0.5	A - high flow	70-	329.835	329.145	317.23	316.54	304.806	418	1
1	0.5	B - high flow	85-	287.355	286.665	286.36	285.67	274.836	419	6
1	-0.5	B - low flow	85-	133.645	131.405	132.955	130.715	108.605	420	6
1	-0.5	A - low flow	70-	186.227	175.425	185.537	174.735	136.147	421	4
1	0.5	A - high flow	70-	274.363	273.674	266.957	266.268	274.393	422	6
1	-0.5	B - low flow	80-	145.916	144.588	145.226	143.899	108.356	423	6
1	-0.5	B - low flow	85-	456.027	444.338	455.337	443.648	380.907	424	6
1	-0.5	B - low flow	85-	425.55	361.785	424.861	361.095	276.11	425	3
1	0.5	B - high flow	80-	339.308	334.253	338.619	333.563	301.748	426	1
0	0	B - permissive hypoxia	85-	142.851	142.161	142.161	141.472	92.7709	427	1
1	0.5	B - high flow	85-	344.383	343.693	330.772	330.083	325.896	428	2
1	-0.5	B - low flow	85-	302.359	301.084	301.67	300.395	164.639	429	1
0	0	B - permissive hypoxia	85-	108.406	107.717	107.717	107.027	95.8864	430	6
1	0.5	B - high flow		362.791	362.102	362.102	361.412	337.751	431	4
1	0.5	B - high flow	85-	286.182	285.492	285.492	284.803	273.662	432	6
1	-0.5	A - low flow	70-	485.474	484.239	484.784	483.55	460.434	433	6
0	0	B - permissive hypoxia	85-	234.444	233.754	233.754	233.065	221.924	434	1
1	-0.5	B - low flow	85-	157.77	151.755	157.08	151.065	120.21	435	1
1	0.5	B - high flow	85-	304.408	303.718	303.379	302.689	279.368	436	1
1	0.5	A - high flow	70-	316.98	316.291	311.807	311.117	279.424	437	1
1	0.5	B - high flow	85-	697.466	696.776	684.948	684.258	584.826	438	4
0	0	B - permissive hypoxia	85-	130.356	129.667	129.667	128.977	92.7964	439	1
0	0	B - permissive hypoxia	85-	248.8	248.111	248.111	247.421	211.24	440	6
1	-0.5	B - low flow	80-	163.593	159.689	162.904	158.999	113.513	441	6
1	0.5	A - high flow	70-	333.314	332.624	331.732	331.043	295.973	442	2
0	0	B - permissive hypoxia	80-	158.871	158.182	158.182	157.492	121.311	443	1
1	-0.5	A - low flow	70-	247.139	230.538	246.449	229.849	172.419	444	3
1	0.5	B - high flow	85-	285.996	285.307	285.307	284.618	273.476	445	6
0	0	B - permissive hypoxia	85-	189.805	189.115	189.115	188.426	139.725	446	1
1	0.5	A - high flow	70-	440.554	439.864	395.383	394.694	377.144	447	6
0	0	B - permissive hypoxia	85-	132.98	131.745	132.291	131.056	107.94	448	1
0	0	B - permissive hypoxia	85-	123.463	122.773	122.773	122.084	98.4226	449	1
1	0.5	B - high flow	85-	311.9	311.21	309.257	308.567	286.862	450	1
0	0	B - permissive hypoxia	85-	95.3418	94.6523	94.6523	93.9629	95.3418	451	6
0	0	B - permissive hypoxia	85-	211.008	210.318	210.318	209.629	211.008	452	6
0	0	B - permissive hypoxia	85-	114.586	113.897	113.897	113.207	89.5464	453	6
1	0.5	A - high flow	70-	341.28	340.591	339.537	338.847	253.645	454	4
0	0	B - permissive hypoxia	80-	297.058	296.128	296.368	295.438	128.938	455	5
0	0	B - permissive hypoxia	85-	140.792	140.102	140.102	139.413	103.232	456	6
0	0	B - permissive hypoxia	85-	111.685	110.995	110.995	110.306	99.1645	457	6
1	0.5	A - high flow	70-	348.506	347.816	344.089	343.4	285.906	458	1
0	0	B - permissive hypoxia	85-	141.708	141.018	141.018	140.329	108.728	459	2
1	0.5	B - high flow	85-	356.331	355.641	355.044	354.355	331.291	460	1
0	0	B - permissive hypoxia	85-	141.208	140.519	140.519	139.829	91.1281	461	6
1	-0.5	B - low flow	85-	144.398	142.487	143.708	141.797	106.838	462	4
1	-0.5	B - low flow	80-	188.258	179.836	187.568	179.147	125.658	463	1
1	0.5	B - high flow	80-	352.068	351.378	351.378	350.689	296.028	464	2
1	-0.5	B - low flow	85-	123.811	121.767	123.121	121.077	111.291	465	1
0	0	B - permissive hypoxia	85-	127.139	126.449	126.449	125.76	108.459	466	2
1	0.5	B - high flow	85-	288.435	287.745	287.745	287.056	275.915	467	6
1	-0.5	B - low flow	85-	140.524	135.385	139.834	134.696	115.484	468	6
0	0	B - permissive hypoxia	85-	142.761	142.072	142.072	141.382	92.6814	469	1
0	0	B - permissive hypoxia	80-	117.645	116.956	116.956	116.266	92.6051	470	1
1	0.5	B - high flow	80-	371.767	371.078	370.523	369.833	271.608	471	1
0	0	B - permissive hypoxia	85-	106.243	105.554	105.554	104.864	93.7234	472	6
0	0	B - permissive hypoxia	85-	127.911	127.221	127.221	126.532	90.3506	473	6
1	0.5	B - high flow	85-	442.479	441.79	441.79	441.1	293.039	474	2
1	-0.5	A - low flow	70-	183.491	177.683	182.801	176.993	120.891	475	6
0	0	B - permissive hypoxia	85-	156.542	150.616	155.853	149.927	118.982	476	1
1	-0.5	B - low flow	85-	142.372	141.23	141.682	140.541	104.812	477	6
0	0	B - permissive hypoxia	80-	108.467	103.214	107.777	102.524	108.467	478	2
1	-0.5	B - low flow	85-	186.548	185.137	185.859	184.448	130.508	479	2
0	0	B - permissive hypoxia	80-	123.364	122.674	122.674	121.985	123.364	480	3
1	0.5	A - high flow	70-	358.973	358.283	349.396	348.707	296.336	481	6
1	0.5	B - high flow	85-	299.429	298.739	298.739	298.05	274.389	482	6
1	-0.5	B - low flow	85-	104.404	103.608	103.715	102.918	104.404	483	6
1	0.5	A - high flow	70-	553.598	552.908	550.8	550.11	503.526	484	4
1	-0.5	B - low flow	80-	187.708	181.701	187.019	181.012	137.628	485	1
0	0	B - permissive hypoxia	85-	129.254	128.564	128.564	127.875	91.6939	486	1
0	0	B - permissive hypoxia	85-	130.374	129.684	129.684	128.995	105.334	487	6
0	0	B - permissive hypoxia	85-	160.879	160.189	160.189	159.5	98.2789	488	1
1	-0.5	A - low flow	0-	166.979	156.974	166.29	156.285	129.419	489	1
0	0	B - permissive hypoxia	85-	127.42	126.73	126.73	126.041	108.74	490	2
1	-0.5	A - low flow	70-	141.26	138.905	140.571	138.216	116.22	491	1
0	0	B - permissive hypoxia	85-	146.249	145.559	145.559	144.87	108.689	492	6
1	0.5	B - high flow	85-	533.548	532.859	524.462	523.773	283.072	493	4
0	0	B - permissive hypoxia	85-	103.392	102.702	102.702	102.013	90.8719	494	1
1	-0.5	A - low flow	70-	390.267	386.707	389.578	386.017	147.427	495	2
1	-0.5	B - low flow	85-	570.825	564.469	570.136	563.78	257.825	496	6
1	-0.5	B - low flow	80-	138.287	135.073	137.598	134.384	113.247	497	1
0	0	B - permissive hypoxia	80-	109.978	109.288	109.288	108.599	97.4579	498	6
1	-0.5	B - low flow	80-	139.055	135.715	138.365	135.026	114.015	499	6
1	-0.5	B - low flow	85-	223.076	221.276	222.387	220.587	122.917	500	1
0	0	B - permissive hypoxia	85-	127.066	126.377	126.377	125.687	108.386	501	2
0	0	B - permissive hypoxia	85-	135.002	134.313	134.313	133.623	97.4424	502	6
1	-0.5	B - low flow	80-	159.855	149.764	159.166	149.075	134.815	503	6
0	0	B - permissive hypoxia	85-	129.273	128.584	128.584	127.894	104.233	504	6
1	-0.5	A - low flow	70-	136.821	134.467	136.131	133.778	111.781	505	1
1	-0.5	B - low flow	85-	1071	1062.4	1070.31	1061.72	1033.44	506	6
0	0	B - permissive hypoxia	85-	399.512	398.822	398.822	398.133	268.752	507	2
0	0	B - permissive hypoxia	85-	1449.16	1448.48	1448.48	1447.79	1248.84	508	6
0	0	B - permissive hypoxia	80-	101.385	100.696	100.696	100.007	88.8655	509	6
0	0	B - permissive hypoxia	85-	100.344	99.6547	99.6547	98.9653	100.344	510	6
0	0	B - permissive hypoxia	80-	118.076	117.387	117.387	116.697	93.0364	511	1
1	0.5	B - high flow	85-	295.148	294.459	293.578	292.889	295.166	512	2
1	-0.5	B - low flow	85-	218.504	217.437	217.814	216.747	118.344	513	1
1	-0.5	A - low flow	0-	51.6382	49.2905	50.9487	48.601	51.6382	514	1
0	0	B - permissive hypoxia	85-	129.185	128.495	128.495	127.806	91.6249	515	1
1	0.5	B - high flow	85-	309.298	308.609	305.589	304.9	284.261	516	1
1	-0.5	B - low flow	85-	132.786	131.171	132.096	130.481	107.746	517	6
0	0	B - permissive hypoxia	85-	130.06	129.37	129.37	128.681	92.4999	518	4
1	-0.5	A - low flow	0-	182.091	170.673	181.402	169.984	132.011	519	1
1	0.5	B - high flow	85-	326.851	326.161	326.161	325.472	276.771	520	1
1	-0.5	B - low flow	85-	117.963	116.665	117.273	115.975	105.443	521	6
1	-0.5	B - low flow	80-	143.865	134.942	143.175	134.253	131.345	522	6
1	-0.5	B - low flow	85-	179.921	177.298	179.232	176.609	142.561	523	3
1	0.5	B - high flow	80-	342.405	341.715	340.368	339.679	292.326	524	1
0	0	B - permissive hypoxia	85-	116.891	116.202	116.202	115.512	91.8514	525	1
1	-0.5	A - low flow	70-	186.573	181.366	185.883	180.677	136.493	526	6
1	-0.5	B - low flow	85-	290.32	289.043	289.631	288.353	240.24	527	1
1	0.5	B - high flow	85-	428.781	428.092	428.092	427.402	391.221	528	4
0	0	B - permissive hypoxia	80-	450.442	419.343	449.753	418.653	219.132	529	3
1	-0.5	A - low flow	70-	482.743	479.537	482.053	478.848	202.543	530	2
0	0	B - permissive hypoxia	85-	127.609	126.92	126.92	126.23	90.0491	531	6
1	-0.5	B - low flow	80-	147.992	144.76	147.302	144.071	110.432	532	4
1	0.5	A - high flow	70-	385.71	385.02	381.377	380.688	285.553	533	1
0	0	B - permissive hypoxia	85-	268.879	266.302	268.189	265.612	194.159	534	3
1	0.5	B - high flow	85-	300.957	300.268	300.268	299.578	275.917	535	6
1	0.5	B - high flow	80-	302.076	301.386	301.386	300.697	277.036	536	1
1	-0.5	B - low flow	85-	136.56	133.722	135.87	133.033	124.04	537	6
0	0	B - permissive hypoxia	85-	114.716	114.027	114.027	113.337	89.6764	538	6
1	0.5	A - high flow	70-	340.907	340.217	340.217	339.528	278.307	539	1
1	0.5	B - high flow	85-	298.487	297.798	297.798	297.108	273.447	540	6
0	0	B - permissive hypoxia	80-	143.618	138.216	142.929	137.527	106.058	541	4
0	0	B - permissive hypoxia	85-	157.95	157.26	157.26	156.571	101.91	542	3
0	0	B - permissive hypoxia	85-	141.818	141.129	141.129	140.439	91.7381	543	1
1	-0.5	B - low flow	85-	129.732	126.76	129.042	126.071	117.212	544	6
0	0	B - permissive hypoxia	85-	103.481	102.792	102.792	102.102	90.9614	545	6
1	-0.5	A - low flow	70-	161.039	152.666	160.35	151.977	123.479	546	6
1	-0.5	B - low flow	80-	136.605	134.069	135.915	133.379	111.565	547	1
0	0	B - permissive hypoxia	85-	123.258	122.569	122.569	121.88	123.258	548	3
1	0.5	B - high flow	80-	314.406	313.716	313.716	313.027	276.846	549	1
1	0.5	B - high flow	85-	314.528	313.838	313.542	312.852	276.968	550	1
1	-0.5	B - low flow	85-	118.673	110.183	117.984	109.493	118.673	551	1
1	-0.5	A - low flow	70-	146.844	145.752	146.155	145.062	109.284	552	1
0	0	B - permissive hypoxia	85-	299.164	298.474	298.474	297.785	299.164	553	4
0	0	B - permissive hypoxia	85-	141.018	140.328	140.328	139.639	103.458	554	1
1	-0.5	A - low flow	0-	319.802	272.044	319.112	271.355	219.642	555	6
1	-0.5	B - low flow	85-	178.224	176.967	177.534	176.277	115.624	556	1
1	-0.5	B - low flow	85-	150.041	147.733	149.351	147.044	112.481	557	1
1	-0.5	A - low flow	0-	455.25	453.267	454.561	452.578	129.73	558	1
0	0	B - permissive hypoxia	85-	145.789	145.099	145.099	144.41	108.429	559	2
1	-0.5	B - low flow	85-	133.103	131.806	132.414	131.117	108.063	560	1
0	0	B - permissive hypoxia	85-	178.247	173.445	177.558	172.756	115.647	561	6
1	0.5	B - high flow	85-	311.681	310.992	307.136	306.446	286.645	562	1
0	0	B - permissive hypoxia	85-	91.7489	91.0594	91.0594	90.3699	91.7489	563	6
0	0	B - permissive hypoxia	85-	115.97	115.281	115.281	114.591	90.9302	564	6
1	-0.5	B - low flow	80-	296.567	292.883	295.878	292.193	147.127	565	3
1	0.5	B - high flow	85-	318.04	317.351	317.351	316.661	280.48	566	1
0	0	B - permissive hypoxia	85-	160.15	159.46	159.46	158.771	108.49	567	2
1	0.5	B - high flow	85-	392.732	392.013	385.947	385.228	305.085	568	4
1	0.5	B - high flow	85-	316.042	315.353	314.397	313.708	278.483	569	1
0	0	B - permissive hypoxia	85-	127.659	126.97	126.97	126.281	102.619	570	6
1	0.5	B - high flow	85-	270.192	269.503	269.209	268.52	270.193	571	1
1	0.5	B - high flow	85-	338.874	338.184	338.184	337.495	276.274	572	1
1	-0.5	A - low flow	0-	151.775	149.922	151.086	149.232	133.095	573	2
0	0	B - permissive hypoxia	85-	355.403	354.352	354.713	353.662	149.923	574	5
1	0.5	B - high flow	85-	349.032	348.342	343.893	343.203	286.451	575	4
1	0.5	B - high flow	85-	2923.36	2922.67	2922.67	2921.98	330.992	576	5
0	0	B - permissive hypoxia	85-	122.024	121.334	121.334	120.645	96.9838	577	6
1	-0.5	B - low flow	85-	202.905	200.694	202.215	200.005	128.185	578	2
1	-0.5	B - low flow	85-	190.268	189.077	189.579	188.387	190.268	579	4
0	0	B - permissive hypoxia	85-	100.917	100.227	100.227	99.5378	88.3967	580	6
0	0	B - permissive hypoxia	85-	217.746	217.056	217.056	216.367	124.346	581	3
0	0	B - permissive hypoxia	85-	217.033	216.343	216.343	215.654	91.8326	582	1
0	0	B - permissive hypoxia	80-	116.683	115.993	115.993	115.304	91.6429	583	1
1	-0.5	B - low flow	85-	130.515	129.409	129.825	128.72	105.475	584	6
0	0	B - permissive hypoxia	85-	128.078	127.389	127.389	126.699	90.5184	585	6
1	-0.5	A - low flow	0-	278.146	252.394	277.457	251.704	177.986	586	6
1	0.5	B - high flow	85-	335.721	335.031	332.981	332.292	298.163	587	1
0	0	B - permissive hypoxia	85-	179.324	178.634	178.634	177.945	123.284	588	3
1	0.5	B - high flow	85-	337.919	337.23	336.33	335.64	300.577	589	2
0	0	B - permissive hypoxia	80-	202.048	201.358	201.358	200.669	108.648	590	2
1	-0.5	B - low flow	85-	396.356	395.157	395.667	394.467	308.716	591	4
1	0.5	B - high flow	85-	348.584	347.895	341.579	340.89	298.504	592	1
1	0.5	B - high flow	85-	287.088	286.399	286.399	285.709	274.568	593	6
1	0.5	A - high flow	70-	312.466	311.776	311.083	310.393	287.426	594	1
1	-0.5	A - low flow	0-	448.844	433.747	448.154	433.058	160.884	595	1
1	-0.5	B - low flow	85-	377.214	366.877	376.525	366.187	164.374	596	1
1	-0.5	A - low flow	70-	287.938	286.685	287.248	285.996	150.218	597	4
0	0	B - permissive hypoxia	85-	108.693	108.003	108.003	107.314	108.693	598	2
1	0.5	B - high flow	85-	294.605	293.915	293.579	292.889	282.086	599	6
0	0	B - permissive hypoxia	80-	171.6	164.677	170.91	163.987	121.52	600	1
0	0	B - permissive hypoxia	85-	123.178	122.489	122.489	121.799	123.178	601	3
0	0	B - permissive hypoxia	85-	114.018	113.328	113.328	112.639	88.9779	602	6
1	-0.5	A - low flow	0-	166.298	159.246	165.609	158.556	128.738	603	1
0	0	B - permissive hypoxia	80-	103.007	102.317	102.317	101.628	90.4866	604	6
1	0.5	B - high flow	85-	581.927	581.237	581.237	580.548	366.297	605	4
1	-0.5	B - low flow	85-	149.029	148.083	148.339	147.393	111.469	606	6
1	0.5	B - high flow	85-	308.093	307.404	300.168	299.478	295.605	607	6
0	0	B - permissive hypoxia	80-	101.701	101.012	101.012	100.322	89.1814	608	6
1	-0.5	B - low flow	85-	160.637	159.016	159.947	158.327	110.557	609	1
1	0.5	B - high flow	85-	293.32	292.631	292.631	291.941	293.32	610	2
1	-0.5	B - low flow	85-	180.651	174.812	179.961	174.123	118.051	611	6
1	0.5	B - high flow	85-	375.963	375.273	348.165	347.476	338.409	612	6
1	0.5	B - high flow	80-	367.507	366.817	343.134	342.445	349.165	613	2
0	0	B - permissive hypoxia	85-	103.023	102.334	102.334	101.644	65.4632	614	4
0	0	B - permissive hypoxia	85-	129.898	129.208	129.208	128.519	92.3376	615	1
0	0	B - permissive hypoxia	85-	152.154	151.464	151.464	150.775	102.074	616	1
1	-0.5	A - low flow	70-	167.746	163.17	167.056	162.48	117.666	617	1
1	-0.5	B - low flow	85-	201.722	198.198	201.033	197.508	145.682	618	3
1	0.5	B - high flow	85-	298.371	297.682	297.682	296.992	285.851	619	1
1	0.5	B - high flow	85-	286.246	285.557	285.557	284.867	273.726	620	6
1	-0.5	B - low flow	85-	138.421	137.489	137.731	136.799	113.381	621	1
0	0	B - permissive hypoxia	80-	207.896	196.069	207.207	195.379	145.296	622	6
1	-0.5	B - low flow	80-	164.428	159.471	163.739	158.782	126.868	623	1
0	0	B - permissive hypoxia	80-	385.608	384.919	384.919	384.229	335.528	624	1
1	-0.5	A - low flow	70-	72.4159	71.1155	71.7264	70.426	72.4159	625	4
0	0	B - permissive hypoxia	80-	291.039	290.349	290.349	289.66	228.439	626	6
0	0	B - permissive hypoxia	85-	101.765	101.076	101.076	100.387	89.2455	627	6
0	0	B - permissive hypoxia	80-	157.642	156.953	156.953	156.263	95.0424	628	6
1	-0.5	B - low flow	85-	132.947	131.677	132.257	130.987	107.907	629	1
1	0.5	B - high flow	85-	314.711	314.022	314.022	313.332	277.151	630	1
1	-0.5	A - low flow	70-	254.63	250.781	253.94	250.092	129.43	631	6
0	0	B - permissive hypoxia	85-	101.112	100.422	100.422	99.7329	88.5919	632	6
1	-0.5	A - low flow	0-	166.545	161.383	165.856	160.693	116.465	633	6
0	0	B - permissive hypoxia	80-	117.315	116.626	116.626	115.936	92.2751	634	1
0	0	B - permissive hypoxia	80-	116.68	115.99	115.99	115.301	91.6399	635	1
1	0.5	A - high flow	70-	275.008	274.318	273.564	272.875	274.987	636	3
1	0.5	B - high flow	85-	352.762	352.072	347.16	346.47	290.108	637	1
0	0	B - permissive hypoxia	85-	142.807	142.117	142.117	141.428	92.7269	638	1
1	-0.5	A - low flow	70-	115.161	112.268	114.472	111.578	115.161	639	3
0	0	B - permissive hypoxia	85-	138.253	134.177	137.564	133.487	113.213	640	6
1	0.5	B - high flow	85-	482.702	482.012	463.262	462.573	456.35	641	3
1	-0.5	A - low flow	70-	195.959	189.995	195.269	189.305	120.839	642	1
0	0	B - permissive hypoxia	85-	114.001	113.311	113.311	112.622	88.9609	643	6
1	0.5	A - high flow	0-	432.485	431.796	427.705	427.015	320.485	644	2
0	0	B - permissive hypoxia	85-	105.894	105.205	105.205	104.515	93.3742	645	1
0	0	B - permissive hypoxia	85-	136.195	135.505	135.505	134.816	73.595	646	4
1	0.5	A - high flow	0-	788.946	788.257	783.348	782.659	452.552	647	3
1	-0.5	A - low flow	70-	143.483	137.023	142.793	136.333	105.923	648	4
0	0	B - permissive hypoxia	85-	130.954	130.265	130.265	129.576	93.3945	649	6
0	0	B - permissive hypoxia	85-	290.855	290.166	290.166	289.476	234.815	650	2
1	-0.5	B - low flow	85-	131.901	125.459	131.212	124.769	119.381	651	6
0	0	B - permissive hypoxia	85-	160.288	159.598	159.598	158.909	122.928	652	3
0	0	B - permissive hypoxia	85-	102.097	101.408	101.408	100.718	89.5774	653	6
1	-0.5	A - low flow	70-	136.06	126.565	135.371	125.876	136.06	654	1
1	0.5	A - high flow	0-	347.725	347.035	343.771	343.081	285.128	655	1
1	0.5	A - high flow	0-	374.751	374.062	365.734	365.044	312.16	656	1
0	0	B - permissive hypoxia	85-	145.359	144.425	144.669	143.735	107.799	657	1
1	-0.5	B - low flow	85-	194.881	193.935	194.192	193.245	107.241	658	1
1	-0.5	B - low flow	85-	131.531	130.591	130.841	129.901	106.491	659	6
1	0.5	B - high flow	85-	354.804	354.115	347.341	346.651	304.696	660	1
1	-0.5	B - low flow	85-	136.693	134.899	136.004	134.209	111.653	661	6
0	0	B - permissive hypoxia	85-	155.865	155.175	155.175	154.486	93.2649	662	1
1	0.5	A - high flow	0-	368.776	368.087	360.694	360.004	331.195	663	3
1	-0.5	B - low flow	85-	186.613	182.497	185.923	181.807	124.013	664	6
0	0	B - permissive hypoxia	85-	126.909	126.219	126.219	125.53	89.3486	665	6
0	0	B - permissive hypoxia	85-	66.2001	65.5106	65.5106	64.8211	66.2001	666	4
1	0.5	A - high flow	70-	628.654	627.965	610.285	609.596	478.13	667	3
1	0.5	A - high flow	70-	324.635	323.945	317.364	316.675	324.448	668	3
1	-0.5	A - low flow	0-	170.272	164.098	169.583	163.408	120.192	669	1
1	-0.5	B - low flow	80-	346.078	335.999	345.389	335.31	270.958	670	1
1	-0.5	B - low flow	85-	309.16	303.798	308.471	303.109	271.801	671	3
0	0	B - permissive hypoxia	85-	138.725	138.036	138.036	137.346	88.6451	672	4
0	0	B - permissive hypoxia	85-	266.702	266.012	266.012	265.323	229.342	673	2
1	0.5	B - high flow	85-	463.023	462.333	462.352	461.662	276.223	674	5
0	0	B - permissive hypoxia	85-	212.654	211.964	211.964	211.275	175.294	675	2
0	0	B - permissive hypoxia	85-	128.984	128.294	128.294	127.605	103.944	676	1
1	-0.5	B - low flow	80-	183.901	182.955	183.212	182.265	121.301	677	1
1	0.5	A - high flow	0-	427.99	427.301	425.135	424.445	315.851	678	3
0	0	B - permissive hypoxia	85-	140.838	140.149	140.149	139.459	90.7584	679	6
1	0.5	B - high flow	85-	286.334	285.644	285.644	284.955	273.814	680	6
1	0.5	A - high flow	0-	539.742	539.052	531.077	530.387	414.555	681	6
1	-0.5	B - low flow	85-	144.835	143.883	144.146	143.194	107.275	682	1
0	0	B - permissive hypoxia	85-	104.255	103.566	103.566	102.876	91.7351	683	1
1	0.5	A - high flow	70-	380.749	380.059	360.68	359.99	318.167	684	1
1	0.5	A - high flow	0-	488.209	487.52	476.286	475.597	337.973	685	1
1	0.5	B - high flow	85-	329.742	329.052	329.052	328.363	292.182	686	1
0	0	B - permissive hypoxia	85-	201.629	200.939	200.939	200.25	164.269	687	2
1	-0.5	A - low flow	70-	258.227	257.14	257.537	256.451	146.147	688	5
1	0.5	B - high flow	85-	337.301	336.612	325.763	325.074	299.741	689	6
1	-0.5	A - low flow	70-	329.496	320.918	328.806	320.228	142.696	690	2
1	-0.5	B - low flow	85-	117.112	116.166	116.423	115.477	104.592	691	6
0	0	B - permissive hypoxia	85-	216.875	216.186	216.186	215.496	91.6751	692	1
0	0	B - permissive hypoxia	85-	118.019	117.33	117.33	116.64	92.979	693	1
1	-0.5	B - low flow	85-	133.188	131.82	132.499	131.131	108.148	694	1
0	0	B - permissive hypoxia	85-	129.594	128.904	128.904	128.215	104.554	695	6
1	-0.5	B - low flow	85-	123.908	123.06	123.218	122.371	123.908	696	2
0	0	B - permissive hypoxia	85-	176.421	175.732	175.732	175.042	101.301	697	1
1	0.5	B - high flow	85-	295.729	295.04	295.04	294.35	283.209	698	6
1	-0.5	B - low flow	80-	242.294	241.247	241.605	240.557	130.214	699	2
1	-0.5	B - low flow	85-	202.866	200.566	202.177	199.876	128.146	700	2
1	-0.5	B - low flow	85-	204.966	193.435	204.277	192.745	129.846	701	6
0	0	B - permissive hypoxia	85-	318.307	317.617	317.617	316.928	243.587	702	3
0	0	B - permissive hypoxia	85-	130.279	129.589	129.589	128.9	111.599	703	2
1	-0.5	B - low flow	85-	150.765	146.647	150.075	145.957	113.205	704	6
0	0	B - permissive hypoxia	85-	138.969	138.279	138.279	137.59	101.409	705	6
1	-0.5	B - low flow	85-	160.571	152.071	159.882	151.381	123.011	706	6
0	0	B - permissive hypoxia	85-	127.112	126.423	126.423	125.733	89.5524	707	6
0	0	B - permissive hypoxia	85-	115.154	114.464	114.464	113.775	90.1139	708	6
0	0	B - permissive hypoxia	85-	116.683	115.993	115.993	115.304	91.6429	709	6
0	0	B - permissive hypoxia	85-	134.755	134.066	134.066	133.376	116.075	710	2
1	-0.5	B - low flow	85-	156.095	154.972	155.405	154.283	118.535	711	1
1	-0.5	A - low flow	70-	160.89	153.875	160.2	153.185	123.33	712	1
1	-0.5	A - low flow	70-	224.426	221.337	223.737	220.648	149.706	713	3
1	0.5	B - high flow	85-	337.01	336.32	326.687	325.997	299.459	714	1
1	-0.5	B - low flow	85-	286.569	280.63	285.879	279.941	137.129	715	2
0	0	B - permissive hypoxia	85-	127.425	126.735	126.735	126.046	89.8648	716	6
1	-0.5	A - low flow	70-	213.171	202.827	212.481	202.138	150.571	717	6
0	0	B - permissive hypoxia	85-	103.121	102.431	102.431	101.742	90.6007	718	6
1	0.5	B - high flow	85-	347.764	347.074	332.425	331.735	310.16	719	6
1	-0.5	B - low flow	85-	123.858	123.073	123.169	122.383	123.858	720	2
1	-0.5	B - low flow	85-	134.528	132.988	133.838	132.298	109.488	721	1
1	-0.5	B - low flow	85-	117.739	116.574	117.049	115.884	105.219	722	6
1	0.5	B - high flow	85-	327.648	326.959	321.347	320.657	290.094	723	1
0	0	B - permissive hypoxia	85-	263.294	262.604	262.604	261.915	225.734	724	6
1	-0.5	B - low flow	85-	134.056	133.12	133.367	132.43	109.016	725	6
0	0	B - permissive hypoxia	85-	101.91	101.221	101.221	100.531	89.3901	726	6
1	0.5	A - high flow	70-	523.853	523.164	522.872	522.183	311.214	727	3
1	-0.5	B - low flow	85-	144.091	142.582	143.402	141.893	106.531	728	4
1	-0.5	B - low flow	85-	130.951	129.821	130.262	129.132	130.951	729	2
1	-0.5	A - low flow	70-	206.514	195.353	205.824	194.664	143.914	730	1
0	0	B - permissive hypoxia	85-	126.188	125.498	125.498	124.809	76.1078	731	4
1	-0.5	B - low flow	85-	171.555	169.507	170.865	168.818	134.195	732	2
0	0	B - permissive hypoxia	85-	101.949	101.26	101.26	100.57	89.4293	733	6
1	0.5	B - high flow	85-	342.029	341.34	332.982	332.293	323.518	734	2
1	-0.5	B - low flow	85-	126.682	125.439	125.993	124.75	114.162	735	6
1	0.5	A - high flow	70-	339.783	339.093	327.004	326.314	302.22	736	6
1	0.5	A - high flow	70-	463.577	462.888	443.745	443.055	350.784	737	1
1	0.5	B - high flow	85-	323.47	322.78	313.06	312.37	310.959	738	1
0	0	B - permissive hypoxia	80-	160.603	158.659	159.913	157.969	110.523	739	1
1	-0.5	A - low flow	70-	91.3796	88.0523	90.6901	87.3628	91.3796	740	6
0	0	B - permissive hypoxia	80-	123.389	122.546	122.7	121.857	123.389	741	2
1	-0.5	B - low flow	85-	315.166	309.715	314.476	309.025	147.046	742	2
1	-0.5	B - low flow	85-	248.671	245.922	247.982	245.233	155.271	743	3
1	-0.5	B - low flow	85-	125.232	124.195	124.542	123.506	125.232	744	2
1	-0.5	A - low flow	70-	134.902	132.946	134.212	132.257	109.862	745	1
1	0.5	A - high flow	70-	467.123	466.434	456.403	455.714	429.573	746	1
1	0.5	A - high flow	0-	535.95	534.664	519.2	517.914	498.138	747	3
1	0.5	B - high flow	80-	350.33	349.64	344.279	343.59	309.418	748	2
0	0	B - permissive hypoxia	85-	136.783	134.675	136.094	133.985	111.743	749	1
0	0	B - permissive hypoxia	85-	141.709	141.019	141.019	140.33	104.149	750	1
1	0.5	B - high flow	85-	305.42	304.73	302.95	302.261	280.382	751	1
0	0	B - permissive hypoxia	80-	115.688	114.998	114.998	114.309	90.6476	752	1
1	0.5	B - high flow	85-	318.27	317.581	315.209	314.52	280.681	753	6
1	-0.5	B - low flow	85-	339.71	327.512	339.02	326.822	214.51	754	4
0	0	B - permissive hypoxia	85-	117.703	117.013	117.013	116.324	92.6629	755	6
1	0.5	A - high flow	70-	426.804	426.115	423.894	423.204	401.774	756	6
1	-0.5	B - low flow	85-	150.032	149.065	149.342	148.375	112.472	757	1
1	0.5	A - high flow	70-	306.735	306.045	306.045	305.356	281.695	758	6
1	0.5	B - high flow	80-	438.919	438.23	437.501	436.811	308.174	759	2
1	0.5	B - high flow	80-	1029.77	1029.08	1028.3	1027.61	598.514	760	4
1	0.5	A - high flow	70-	332.793	332.104	325.65	324.96	295.228	761	6
1	0.5	B - high flow	85-	319.579	318.89	318.89	318.2	282.019	762	6
1	0.5	B - high flow	85-	321.973	321.283	316.442	315.753	296.952	763	6
0	0	B - permissive hypoxia	85-	158.797	158.107	158.107	157.418	140.117	764	2
0	0	B - permissive hypoxia	85-	133.792	133.102	133.102	132.413	83.7119	765	1
0	0	B - permissive hypoxia	85-	202.443	197.426	201.754	196.737	139.843	766	6
0	0	B - permissive hypoxia	85-	116.125	115.436	115.436	114.746	91.0851	767	6
1	-0.5	A - low flow	70-	147.935	146.289	147.246	145.6	110.375	768	1
1	0.5	B - high flow	80-	1048.8	1048.11	1048.11	1047.42	670.412	769	1
0	0	B - permissive hypoxia	85-	193.524	192.835	192.835	192.145	105.884	770	6
1	0.5	B - high flow	85-	325.146	324.457	319.522	318.832	287.609	771	6
1	-0.5	B - low flow	85-	223.159	219.417	222.47	218.728	148.439	772	3
1	-0.5	A - low flow	0-	211.999	189.037	211.309	188.348	161.919	773	6
1	0.5	A - high flow	70-	358.064	357.375	348.391	347.702	307.957	774	1
0	0	B - permissive hypoxia	80-	92.1847	91.4952	91.4952	90.8057	92.1847	775	6
1	0.5	B - high flow	80-	355.672	354.983	354.983	354.293	280.552	776	1
0	0	B - permissive hypoxia	85-	121.444	120.754	120.754	120.065	96.4039	777	1
1	0.5	A - high flow	70-	363.646	362.957	346.397	345.707	313.586	778	6
1	0.5	A - high flow	0-	678.43	677.741	667.703	667.013	341.868	779	3
1	-0.5	A - low flow	70-	94.2992	89.7829	93.6097	89.0935	94.2992	780	1
0	0	B - permissive hypoxia	85-	103.2	102.511	102.511	101.821	90.6801	781	6
0	0	B - permissive hypoxia	85-	120.911	120.221	120.221	119.532	95.8707	782	6
1	0.5	A - high flow	70-	425.389	424.699	421.206	420.517	412.884	783	6
1	0.5	A - high flow	70-	280.86	280.171	278.882	278.192	280.822	784	3
0	0	B - permissive hypoxia	85-	170.211	169.522	169.522	168.832	120.131	785	6
1	-0.5	B - low flow	85-	136.368	134.166	135.679	133.477	111.328	786	6
1	-0.5	A - low flow	0-	225.609	219.72	224.92	219.03	150.889	787	3
1	-0.5	B - low flow	80-	117.28	116.331	116.59	115.641	104.76	788	6
0	0	B - permissive hypoxia	85-	373.236	372.546	372.546	371.857	223.796	789	2
0	0	B - permissive hypoxia	85-	122.994	122.305	122.305	121.615	122.994	790	3
0	0	B - permissive hypoxia	85-	127.451	126.761	126.761	126.072	89.8909	791	6
1	0.5	A - high flow	0-	349.031	348.341	340.542	339.852	298.986	792	6
1	-0.5	B - low flow	85-	119.854	116.578	119.165	115.888	94.8143	793	4
1	-0.5	A - low flow	70-	194.275	192.479	193.585	191.79	131.675	794	1
0	0	B - permissive hypoxia	85-	124.019	123.329	123.329	122.64	98.9789	795	6
1	0.5	B - high flow	80-	302.928	302.239	302.239	301.549	277.888	796	1
1	0.5	B - high flow	85-	318.238	317.548	317.548	316.859	299.558	797	2
0	0	B - permissive hypoxia	85-	130.235	129.546	129.546	128.856	92.6754	798	1
0	0	B - permissive hypoxia	85-	123.527	122.837	122.837	122.148	98.4869	799	6
1	-0.5	A - low flow	70-	436.774	427.765	436.084	427.076	161.334	800	6
0	0	B - permissive hypoxia	85-	236.626	235.936	235.936	235.247	211.586	801	6
1	0.5	A - high flow	70-	333.797	333.107	324.998	324.309	308.765	802	1
1	-0.5	B - low flow	85-	222.306	216.298	221.616	215.609	122.146	803	4
0	0	B - permissive hypoxia	85-	150.129	149.439	149.439	148.75	100.049	804	1
1	0.5	A - high flow	70-	371.723	371.034	362.769	362.079	296.602	805	6
1	-0.5	B - low flow	80-	186.214	181.557	185.524	180.868	148.854	806	3
1	0.5	A - high flow	0-	537.387	536.698	524.224	523.535	299.414	807	1
0	0	B - permissive hypoxia	85-	115.12	114.43	114.43	113.741	90.0795	808	6
1	-0.5	A - low flow	70-	474.008	461.534	473.319	460.844	148.488	809	6
0	0	B - permissive hypoxia	85-	130.974	130.285	130.285	129.595	112.294	810	2
1	-0.5	A - low flow	70-	57.2042	56.4062	56.5147	55.7167	57.2042	811	1
0	0	B - permissive hypoxia	85-	217.536	216.847	216.847	216.157	124.136	812	2
1	-0.5	B - low flow	85-	238.542	237.302	237.853	236.612	226.022	813	6
0	0	B - permissive hypoxia	85-	104.642	103.952	103.952	103.263	67.0819	814	4
0	0	B - permissive hypoxia	85-	265.187	264.497	264.497	263.808	127.277	815	3
1	0.5	B - high flow	85-	401.01	400.32	400.32	399.631	363.45	816	4
0	0	B - permissive hypoxia	80-	244.439	233.019	243.749	232.33	131.759	817	1
0	0	B - permissive hypoxia	85-	142.21	141.52	141.52	140.831	123.53	818	3
1	-0.5	A - low flow	70-	157.879	156.943	157.19	156.253	157.879	819	6
0	0	B - permissive hypoxia	85-	101.873	101.183	101.183	100.494	89.3528	820	6
1	0.5	A - high flow	0-	555.274	554.584	534.916	534.226	349.255	821	3
1	0.5	B - high flow	85-	359.757	359.067	359.067	358.378	284.636	822	6
1	0.5	A - high flow	70-	541.254	540.565	533.926	533.237	290.854	823	6
1	0.5	B - high flow	80-	281.549	280.859	279.417	278.727	281.555	824	6
1	0.5	A - high flow	70-	342.631	341.942	334.437	333.747	305.079	825	1
1	-0.5	B - low flow	85-	87.9209	86.7096	87.2314	86.0201	87.9209	826	6
0	0	B - permissive hypoxia	85-	114.639	113.949	113.949	113.26	89.5989	827	6
1	0.5	A - high flow	0-	263.177	262.488	262.055	261.366	263.179	828	4
1	-0.5	B - low flow	85-	294.101	291.952	293.411	291.262	156.381	829	4
0	0	B - permissive hypoxia	85-	116.307	115.617	115.617	114.928	91.2669	830	6
1	-0.5	B - low flow	85-	132.45	131.652	131.761	130.962	107.41	831	1
1	0.5	A - high flow	0-	382.76	382.071	375.859	375.17	320.158	832	1
1	-0.5	A - low flow	0-	221.999	209.683	221.31	208.993	134.359	833	6
0	0	B - permissive hypoxia	85-	134.315	133.625	133.625	132.936	96.7549	834	6
1	0.5	A - high flow	0-	361.406	360.717	351.463	350.773	298.759	835	1
1	-0.5	A - low flow	70-	241.621	239.158	240.932	238.468	229.101	836	6
1	-0.5	B - low flow	85-	139.816	138.541	139.127	137.852	114.776	837	6
0	0	B - permissive hypoxia	85-	123.074	122.384	122.384	121.695	85.514	838	6
1	-0.5	B - low flow	85-	134.001	132.431	133.311	131.742	108.961	839	1
0	0	B - permissive hypoxia	85-	103.663	102.973	102.973	102.284	91.1429	840	6
1	-0.5	B - low flow	85-	132.785	131.39	132.096	130.7	120.265	841	6
1	0.5	B - high flow	85-	288.121	287.431	287.431	286.742	275.6	842	6
0	0	B - permissive hypoxia	85-	101.169	100.479	100.479	99.7897	88.6486	843	6
1	-0.5	A - low flow	70-	207.627	201.11	206.938	200.42	151.587	844	3
1	-0.5	A - low flow	70-	155.742	152.585	155.053	151.895	118.182	845	1
0	0	B - permissive hypoxia	85-	101.368	100.679	100.679	99.9892	88.8481	846	6
0	0	B - permissive hypoxia	85-	153.026	149.529	152.337	148.839	127.986	847	1
0	0	B - permissive hypoxia	85-	128.358	127.668	127.668	126.979	90.7977	848	6
1	-0.5	B - low flow	85-	185.785	179.876	185.096	179.187	123.185	849	6
1	-0.5	B - low flow	85-	147.945	146.936	147.255	146.246	129.265	850	2
1	-0.5	B - low flow	85-	269.323	262.625	268.633	261.936	144.123	851	6
1	-0.5	A - low flow	70-	123.73	122.892	123.041	122.202	123.73	852	2
0	0	B - permissive hypoxia	85-	102.232	101.542	101.542	100.853	89.7119	853	6
1	-0.5	B - low flow	85-	463.878	462.563	463.188	461.874	351.198	854	1
1	0.5	A - high flow	70-	335.526	334.837	330.911	330.222	285.45	855	1
0	0	B - permissive hypoxia	85-	378.017	375.989	377.328	375.299	352.977	856	6
0	0	B - permissive hypoxia	85-	339.727	339.037	339.037	338.348	252.087	857	6
0	0	B - permissive hypoxia	85-	114.286	113.596	113.596	112.907	89.2459	858	6
0	0	B - permissive hypoxia	85-	120.941	120.252	120.252	119.562	83.3814	859	4
1	0.5	A - high flow	70-	290.955	290.265	289.965	289.276	278.435	860	1
0	0	B - permissive hypoxia	85-	283.555	282.866	282.866	282.177	195.915	861	4
0	0	B - permissive hypoxia	85-	162.414	154.704	161.724	154.015	124.854	862	1
0	0	B - permissive hypoxia	85-	142.732	142.042	142.042	141.353	92.6517	863	1
0	0	B - permissive hypoxia	85-	118.09	117.401	117.401	116.711	93.05	864	6
0	0	B - permissive hypoxia	85-	118.705	118.015	118.015	117.326	93.6649	865	6
0	0	B - permissive hypoxia	80-	215.888	215.198	215.198	214.509	103.208	866	1
1	0.5	A - high flow	70-	362.54	361.851	338.636	337.947	324.988	867	6
0	0	B - permissive hypoxia	85-	123.512	122.822	122.822	122.133	85.9519	868	1
1	-0.5	B - low flow	85-	171.165	165.528	170.475	164.838	152.485	869	3
0	0	B - permissive hypoxia	85-	136.204	135.515	135.515	134.825	86.1244	870	1
0	0	B - permissive hypoxia	85-	116.327	115.637	115.637	114.948	91.2869	871	6
1	0.5	A - high flow	70-	301.52	300.83	299.978	299.289	276.484	872	6
1	-0.5	B - low flow	80-	202.572	199.033	201.882	198.344	146.532	873	2
0	0	B - permissive hypoxia	85-	115.734	115.044	115.044	114.355	78.174	874	4
0	0	B - permissive hypoxia	85-	131.356	130.667	130.667	129.977	93.7964	875	6
0	0	B - permissive hypoxia	85-	158.189	157.5	157.5	156.81	95.5894	876	1
0	0	B - permissive hypoxia	85-	117.243	116.553	116.553	115.864	92.2026	877	1
0	0	B - permissive hypoxia	85-	164.717	152.405	164.028	151.716	114.637	878	4
1	0.5	A - high flow	70-	326.902	326.213	318.671	317.982	326.692	879	3
1	0.5	B - high flow	85-	326.421	325.732	325.732	325.043	276.341	880	1
1	-0.5	B - low flow	85-	84.0493	82.4889	83.3599	81.7994	84.0493	881	6
0	0	B - permissive hypoxia	85-	89.6072	88.0327	88.9178	87.3432	89.6072	882	6
1	-0.5	A - low flow	0-	191.146	185.403	190.456	184.713	128.546	883	6
0	0	B - permissive hypoxia	85-	269.779	267.712	269.089	267.022	157.099	884	1
1	0.5	B - high flow	85-	321.486	320.796	320.796	320.107	283.926	885	1
1	-0.5	B - low flow	85-	142.068	136.5	141.378	135.811	117.028	886	6
0	0	B - permissive hypoxia	80-	116.208	115.518	115.518	114.829	91.1679	887	1
0	0	B - permissive hypoxia	85-	133.964	133.274	133.274	132.585	96.4039	888	1
1	0.5	B - high flow	85-	314.777	314.088	313.718	313.029	277.219	889	6
1	0.5	B - high flow	80-	419.927	419.238	418.469	417.78	419.943	890	2
1	0.5	B - high flow	85-	301.94	301.25	301.25	300.561	276.9	891	1
1	-0.5	B - low flow	85-	220.466	214.408	219.777	213.719	145.346	892	6
1	-0.5	B - low flow	85-	179.755	171.986	179.066	171.296	129.675	893	6
0	0	B - permissive hypoxia	85-	133.058	132.369	132.369	131.679	95.498	894	6
0	0	B - permissive hypoxia	85-	102.739	100.98	102.05	100.29	102.739	895	2
1	-0.5	B - low flow	85-	125.462	124.265	124.772	123.576	112.942	896	6
1	0.5	B - high flow	85-	345.909	345.22	339.796	339.107	308.375	897	6
0	0	B - permissive hypoxia	85-	137.899	137.209	137.209	136.52	112.859	898	1
1	-0.5	B - low flow	85-	258.321	257.402	257.631	256.713	139.091	899	3
0	0	B - permissive hypoxia	85-	403.228	402.539	402.539	401.849	123.028	900	3
0	0	B - permissive hypoxia	85-	114.796	114.106	114.106	113.417	89.7559	901	6
1	0.5	B - high flow	85-	343.251	342.562	342.093	341.404	280.652	902	1
1	0.5	B - high flow	85-	299.214	298.525	298.525	297.835	274.174	903	6
0	0	B - permissive hypoxia	85-	196.811	193.955	196.121	193.265	121.691	904	1
0	0	B - permissive hypoxia	85-	139.266	138.577	138.577	137.887	114.226	905	6
1	0.5	B - high flow	85-	306.426	305.737	300.387	299.697	293.841	906	6
0	0	B - permissive hypoxia	85-	130.979	130.289	130.289	129.6	93.4189	907	1
0	0	B - permissive hypoxia	85-	217.346	216.656	216.656	215.967	104.666	908	1
1	-0.5	B - low flow	85-	149.364	147.808	148.675	147.119	111.804	909	1
0	0	B - permissive hypoxia	85-	129.188	128.498	128.498	127.809	91.6279	910	1
1	-0.5	B - low flow	80-	139.677	138.737	138.988	138.047	102.117	911	1
0	0	B - permissive hypoxia	85-	216.784	215.726	216.095	215.036	129.144	912	1
1	0.5	A - high flow	70-	344.374	343.684	337.126	336.436	294.293	913	1
1	0.5	B - high flow	85-	305.781	305.092	302.532	301.843	280.753	914	6
0	0	B - permissive hypoxia	85-	116.443	115.753	115.753	115.064	91.4029	915	6
0	0	B - permissive hypoxia	85-	124.329	123.154	123.64	122.465	124.329	916	2
1	0.5	A - high flow	70-	446.896	446.206	437.686	436.997	308.938	917	6
0	0	B - permissive hypoxia	85-	108.733	108.044	108.044	107.355	96.2135	918	6
1	0.5	A - high flow	70-	300.597	299.908	295.842	295.152	263.034	919	1
0	0	B - permissive hypoxia	85-	179.753	179.063	179.063	178.374	92.1126	920	1
1	0.5	A - high flow	70-	388.676	387.987	375.894	375.204	338.601	921	1
0	0	B - permissive hypoxia	85-	133.794	133.104	133.104	132.415	96.2339	922	6
1	0.5	A - high flow	70-	804.209	803.52	794.338	793.648	363.192	923	6
1	-0.5	B - low flow	85-	397.207	395.961	396.518	395.271	359.647	924	6
1	0.5	B - high flow	85-	276.449	275.76	275.76	275.07	276.449	925	1
0	0	B - permissive hypoxia	85-	186.068	185.378	185.378	184.689	122.878	926	3
1	-0.5	A - low flow	70-	198.55	186.59	197.861	185.9	123.43	927	4
1	0.5	B - high flow	85-	321.489	320.8	320.233	319.543	302.821	928	2
1	0.5	B - high flow	80-	380.948	380.258	365.707	365.018	330.882	929	1
1	-0.5	B - low flow	85-	169.969	169.005	169.28	168.315	107.369	930	1
1	-0.5	B - low flow	80-	171.362	170.411	170.672	169.721	108.762	931	1
0	0	B - permissive hypoxia	80-	339.619	321.102	338.929	320.412	164.339	932	1
1	0.5	A - high flow	0-	269.804	269.115	269.037	268.347	269.802	933	3
0	0	B - permissive hypoxia	85-	318.043	312.251	317.353	311.562	242.923	934	6
0	0	B - permissive hypoxia	85-	195.244	194.555	194.555	193.865	95.0844	935	1
1	-0.5	B - low flow	85-	338.898	337.315	338.208	336.625	151.098	936	1
0	0	B - permissive hypoxia	85-	184.408	183.719	183.719	183.03	109.288	937	1
0	0	B - permissive hypoxia	80-	234.926	234.237	234.237	233.547	209.886	938	6
0	0	B - permissive hypoxia	85-	96.104	95.0265	95.4146	94.3371	96.104	939	3
0	0	B - permissive hypoxia	85-	101.659	100.97	100.97	100.28	89.1394	940	6
0	0	B - permissive hypoxia	85-	180.315	179.625	179.625	178.936	109.975	941	2
1	0.5	B - high flow	80-	9058.4	9057.71	9054.93	9054.24	482.58	942	3
1	-0.5	B - low flow	85-	117.563	116.41	116.874	115.721	105.043	943	6
0	0	B - permissive hypoxia	85-	106.752	106.062	106.062	105.373	69.1919	944	4
0	0	B - permissive hypoxia	85-	164.338	163.649	163.649	162.959	101.738	945	6
1	0.5	B - high flow	85-	327.973	327.284	326.186	325.497	290.414	946	1
0	0	B - permissive hypoxia	85-	138.744	138.054	138.054	137.365	88.6639	947	4
0	0	B - permissive hypoxia	80-	249.989	249.299	249.299	248.61	212.429	948	1
1	0.5	B - high flow	80-	320.921	320.231	316.693	316.003	283.378	949	6
1	-0.5	A - low flow	0-	163.443	159.82	162.753	159.131	125.883	950	6
1	0.5	A - high flow	70-	386.174	385.455	385.223	384.505	298.535	951	6
0	0	B - permissive hypoxia	85-	115.951	112.156	115.262	111.467	115.951	952	6
0	0	B - permissive hypoxia	85-	141.412	140.722	140.722	140.033	122.732	953	3
1	0.5	B - high flow	85-	320.129	319.44	311.202	310.513	295.127	954	6
0	0	B - permissive hypoxia	80-	108.504	107.814	107.814	107.125	95.9838	955	6
0	0	B - permissive hypoxia	85-	105.245	104.556	104.556	103.866	92.7251	956	1
0	0	B - permissive hypoxia	85-	114.401	113.712	113.712	113.022	89.3614	957	6
1	0.5	B - high flow	85-	328.023	327.334	326.635	325.945	277.944	958	1
0	0	B - permissive hypoxia	85-	166.568	165.878	165.878	165.189	129.208	959	3
0	0	B - permissive hypoxia	85-	130.601	129.912	129.912	129.222	93.0414	960	1
0	0	B - permissive hypoxia	80-	601.602	600.913	600.913	600.223	488.922	961	4
0	0	B - permissive hypoxia	85-	155.348	149.91	154.658	149.221	117.788	962	1
0	0	B - permissive hypoxia	85-	103.047	102.357	102.357	101.668	90.5269	963	6
1	-0.5	B - low flow	85-	452.775	441.464	452.085	440.775	164.815	964	6
0	0	B - permissive hypoxia	85-	279.981	279.291	279.291	278.602	242.421	965	4
1	0.5	A - high flow	0-	737.606	736.917	732.648	731.958	326.445	966	3
1	-0.5	B - low flow	80-	197.488	185.498	196.799	184.809	134.888	967	6
1	-0.5	A - low flow	0-	116.275	109.193	115.585	108.503	116.275	968	6
1	-0.5	B - low flow	85-	117.912	116.947	117.223	116.258	105.392	969	6
1	0.5	B - high flow	85-	313.853	313.164	312.997	312.308	276.294	970	6
0	0	B - permissive hypoxia	85-	164.154	163.464	163.464	162.775	101.554	971	6
1	-0.5	A - low flow	70-	407.201	404.726	406.511	404.036	145.681	972	3
1	-0.5	A - low flow	70-	158.948	157.457	158.258	156.768	108.868	973	1
0	0	B - permissive hypoxia	85-	167.926	167.237	167.237	166.547	92.8061	974	1
1	-0.5	B - low flow	85-	293.526	287.738	292.837	287.048	243.446	975	1
1	-0.5	B - low flow	85-	117.971	116.888	117.282	116.199	105.451	976	6
1	0.5	A - high flow	70-	380.387	379.697	372.939	372.249	305.265	977	1
1	0.5	B - high flow	85-	342.886	342.196	328.639	327.95	305.298	978	6
1	-0.5	B - low flow	85-	211.617	205.412	210.928	204.722	155.577	979	3
0	0	B - permissive hypoxia	80-	442.25	441.56	441.56	440.871	330.17	980	2
0	0	B - permissive hypoxia	85-	165.333	164.643	164.643	163.954	102.733	981	1
1	-0.5	A - low flow	70-	145.478	139.372	144.788	138.683	120.438	982	1
1	-0.5	A - low flow	70-	144.062	137.39	143.373	136.701	119.022	983	6
0	0	B - permissive hypoxia	80-	143.83	143.141	143.141	142.451	93.7501	984	1
1	-0.5	B - low flow	85-	181.1	161.126	180.411	160.437	156.06	985	6
1	0.5	B - high flow	85-	338.956	338.266	338.266	337.577	301.596	986	2
0	0	B - permissive hypoxia	85-	114.392	113.703	113.703	113.013	89.3524	987	6
1	-0.5	B - low flow	80-	130.5	129.379	129.811	128.689	105.46	988	6
1	-0.5	B - low flow	85-	171.072	170.096	170.382	169.406	108.472	989	1
1	-0.5	A - low flow	70-	226.122	223.464	225.432	222.774	226.122	990	6
1	-0.5	A - low flow	0-	70.6305	69.8932	69.941	69.2037	70.6305	991	4
0	0	B - permissive hypoxia	85-	145.754	145.064	145.064	144.375	108.394	992	2
1	-0.5	A - low flow	70-	146.683	144.331	145.993	143.642	146.683	993	2
1	-0.5	B - low flow	85-	141.812	138.957	141.122	138.267	91.7316	994	4
1	-0.5	B - low flow	85-	141.593	140.653	140.903	139.963	104.033	995	6
1	-0.5	B - low flow	85-	144.908	143.928	144.219	143.238	107.348	996	1
1	-0.5	A - low flow	70-	142.905	141.046	142.215	140.357	117.865	997	1
1	-0.5	B - low flow	85-	156.909	155.964	156.219	155.274	138.229	998	3
0	0	B - permissive hypoxia	80-	103.619	102.93	102.93	102.241	91.0995	999	6
1	-0.5	B - low flow	85-	267.09	265.466	266.4	264.777	229.53	1000	6
0	0	B - permissive hypoxia	85-	145.461	144.772	144.772	144.082	95.3813	1001	1
1	0.5	A - high flow	0-	271.351	270.662	270.255	269.566	271.34	1002	3
0	0	B - permissive hypoxia	85-	227.948	219.197	227.259	218.508	127.788	1003	1
1	-0.5	B - low flow	85-	145.537	144.265	144.848	143.576	120.497	1004	1
0	0	B - permissive hypoxia	85-	252.733	252.044	252.044	251.354	215.173	1005	6
1	0.5	B - high flow	85-	292.825	292.136	291.037	290.347	280.31	1006	6
0	0	B - permissive hypoxia	85-	143.902	143.212	143.212	142.523	106.342	1007	6
1	-0.5	B - low flow	85-	178.546	169.905	177.856	169.216	128.466	1008	1
1	0.5	B - high flow	85-	286.156	285.467	285.467	284.777	273.636	1009	6
1	0.5	A - high flow	70-	371.994	371.305	364.141	363.451	309.401	1010	1
0	0	B - permissive hypoxia	85-	124.004	123.314	123.314	122.625	98.9639	1011	6
1	-0.5	B - low flow	85-	150.865	146.758	150.176	146.069	113.305	1012	6
0	0	B - permissive hypoxia	85-	179.329	178.639	178.639	177.95	108.989	1013	2
0	0	B - permissive hypoxia	85-	369.987	369.298	369.298	368.608	344.947	1014	6
0	0	B - permissive hypoxia	85-	194.7	194.01	194.01	193.321	119.58	1015	4
1	-0.5	B - low flow	85-	251.436	250.188	250.747	249.498	226.396	1016	6
1	0.5	A - high flow	70-	327.31	326.62	326.62	325.931	289.75	1017	4
0	0	B - permissive hypoxia	85-	94.0559	93.3664	93.3664	92.6769	94.0559	1018	6
1	0.5	B - high flow	85-	327.732	327.042	326.732	326.043	290.172	1019	1
0	0	B - permissive hypoxia	85-	115.264	114.574	114.574	113.885	90.2239	1020	6
1	0.5	B - high flow	80-	297.837	297.148	297.148	296.459	297.837	1021	2
0	0	B - permissive hypoxia	80-	259.801	259.111	259.111	258.422	222.241	1022	6
1	-0.5	A - low flow	70-	115.413	112.784	114.724	112.094	115.413	1023	3
0	0	B - permissive hypoxia	85-	112.169	111.479	111.479	110.79	74.6086	1024	4
0	0	B - permissive hypoxia	85-	101.701	101.012	101.012	100.322	89.1814	1025	6
1	0.5	B - high flow	85-	307.69	307.001	306.716	306.026	282.651	1026	1
1	-0.5	B - low flow	85-	219.796	213.175	219.107	212.486	132.156	1027	1
0	0	B - permissive hypoxia	85-	186.104	184.339	185.415	183.649	110.984	1028	6
0	0	B - permissive hypoxia	85-	130.179	129.49	129.49	128.8	111.499	1029	2
1	-0.5	A - low flow	70-	251.649	234.477	250.96	233.787	164.009	1030	1
0	0	B - permissive hypoxia	85-	130.928	130.239	130.239	129.549	105.888	1031	6
1	0.5	B - high flow	85-	465.838	465.149	465.149	464.459	378.198	1032	4
0	0	B - permissive hypoxia	85-	124.481	123.792	123.792	123.102	99.4414	1033	1
0	0	B - permissive hypoxia	85-	114.693	114.003	114.003	113.314	89.6529	1034	6
1	-0.5	B - low flow	85-	140.025	135.53	139.336	134.841	114.985	1035	6
1	-0.5	A - low flow	70-	151.765	145.422	151.075	144.733	126.725	1036	6
0	0	B - permissive hypoxia	85-	242.327	241.638	241.638	240.948	217.287	1037	1
0	0	B - permissive hypoxia	85-	114.74	114.05	114.05	113.361	89.6999	1038	6
1	0.5	A - high flow	70-	326.165	325.475	315.029	314.339	301.135	1039	1
0	0	B - permissive hypoxia	85-	218.602	217.913	217.913	217.223	93.4024	1040	1
0	0	B - permissive hypoxia	80-	145.824	145.134	145.134	144.445	108.464	1041	2
0	0	B - permissive hypoxia	85-	108.478	107.789	107.789	107.099	108.478	1042	2
0	0	B - permissive hypoxia	80-	201.617	196.505	200.928	195.816	126.497	1043	1
1	-0.5	B - low flow	80-	203.76	197.878	203.07	197.189	128.64	1044	6
0	0	B - permissive hypoxia	85-	150.366	149.677	149.677	148.987	100.286	1045	4
1	0.5	B - high flow	85-	313.418	312.729	312.729	312.039	275.858	1046	4
1	0.5	B - high flow	85-	327.312	326.623	326.623	325.934	308.632	1047	3
0	0	B - permissive hypoxia	85-	145.905	145.215	145.215	144.526	108.545	1048	2
0	0	B - permissive hypoxia	85-	222.63	221.941	221.941	221.251	210.11	1049	6
0	0	B - permissive hypoxia	85-	130.125	129.435	129.435	128.746	92.5649	1050	1
1	-0.5	B - low flow	85-	121.952	120.688	121.262	119.998	109.432	1051	1
1	0.5	B - high flow	85-	325.173	324.483	324.483	323.794	306.493	1052	3
1	0.5	B - high flow	85-	290.928	290.239	290.239	289.549	278.408	1053	1
1	0.5	B - high flow	85-	313.872	313.183	313.183	312.493	276.312	1054	1
1	-0.5	B - low flow	85-	121.494	120.476	120.804	119.786	108.974	1055	6
0	0	B - permissive hypoxia	85-	143.133	142.444	142.444	141.754	93.0534	1056	1
1	-0.5	B - low flow	85-	295.156	282.67	294.466	281.981	132.396	1057	6
1	0.5	A - high flow	70-	570.036	569.346	569.257	568.568	347.483	1058	3
1	0.5	B - high flow	85-	480.251	479.561	475.763	475.074	305.053	1059	2
1	0.5	B - high flow	85-	301.455	300.766	300.766	300.076	276.415	1060	1
0	0	B - permissive hypoxia	85-	116.7	116.011	116.011	115.321	91.6601	1061	1
1	-0.5	A - low flow	70-	177.777	168.86	177.088	168.17	127.697	1062	1
1	-0.5	A - low flow	70-	168.11	156.306	167.421	155.616	130.55	1063	6
0	0	B - permissive hypoxia	85-	98.3204	97.6309	97.6309	96.9414	85.8004	1064	1
0	0	B - permissive hypoxia	85-	102.638	101.949	101.949	101.259	90.1181	1065	6
0	0	B - permissive hypoxia	80-	134.774	134.084	134.084	133.395	97.2139	1066	1
1	-0.5	A - low flow	0-	248.145	246.934	247.456	246.244	110.425	1067	4
1	0.5	B - high flow	85-	434.459	433.77	433.77	433.08	396.899	1068	6
0	0	B - permissive hypoxia	85-	218.282	203.997	217.592	203.308	155.682	1069	1
0	0	B - permissive hypoxia	80-	324.011	323.321	323.321	322.632	249.291	1070	5
1	-0.5	A - low flow	70-	183.014	174.988	182.325	174.299	132.934	1071	1
1	-0.5	B - low flow	85-	407.176	405.466	406.486	404.776	279.186	1072	6
1	-0.5	A - low flow	70-	195.42	186.21	194.73	185.521	132.82	1073	1
0	0	B - permissive hypoxia	85-	271.274	270.584	270.584	269.895	159.194	1074	5
1	0.5	B - high flow	85-	355.873	355.184	355.184	354.494	293.273	1075	1
1	-0.5	B - low flow	85-	145.563	144.589	144.873	143.9	108.003	1076	1
1	0.5	A - high flow	0-	269.343	268.654	268.28	267.591	269.332	1077	3
1	0.5	B - high flow	85-	340.916	340.227	335.893	335.204	290.841	1078	1
0	0	B - permissive hypoxia	80-	336.103	335.413	335.413	334.724	110.743	1079	1
0	0	B - permissive hypoxia	85-	102.716	102.027	102.027	101.337	90.1964	1080	6
1	-0.5	B - low flow	85-	130.219	129.195	129.53	128.506	80.1391	1081	4
1	-0.5	B - low flow	85-	102.862	101.808	102.172	101.119	90.3415	1082	4
1	0.5	A - high flow	70-	321.36	320.671	317.091	316.402	283.795	1083	6
0	0	B - permissive hypoxia	85-	101.811	101.121	101.121	100.432	89.2909	1084	6
0	0	B - permissive hypoxia	85-	157.845	151.195	157.156	150.506	120.285	1085	1
0	0	B - permissive hypoxia	85-	204.106	185.95	203.417	185.26	154.026	1086	6
1	-0.5	B - low flow	85-	133.24	131.981	132.551	131.292	108.2	1087	1
0	0	B - permissive hypoxia	85-	398.909	396.633	398.22	395.944	380.229	1088	2
0	0	B - permissive hypoxia	85-	367.203	366.513	366.513	365.824	342.163	1089	6
1	-0.5	B - low flow	85-	157.642	153.158	156.952	152.468	120.082	1090	6
1	0.5	A - high flow	70-	361.423	360.734	351.241	350.551	311.316	1091	1
1	0.5	B - high flow	85-	376.81	376.121	376.121	375.431	276.65	1092	1
1	0.5	A - high flow	70-	370.641	369.952	369.742	369.052	283.002	1093	1
0	0	B - permissive hypoxia	85-	117.994	117.305	117.305	116.615	92.9544	1094	1
1	0.5	A - high flow	70-	355.589	354.9	352.411	351.722	299.599	1095	2
1	-0.5	A - low flow	70-	153.857	149.223	153.167	148.533	116.297	1096	1
1	-0.5	A - low flow	70-	575.303	502.829	574.614	502.139	295.103	1097	2
1	0.5	B - high flow	85-	320.855	320.166	319.891	319.202	295.816	1098	6
0	0	B - permissive hypoxia	85-	104.878	104.189	104.189	103.499	92.3584	1099	1
1	-0.5	B - low flow	85-	143.273	142.197	142.584	141.508	124.593	1100	2
1	0.5	B - high flow	85-	415.881	415.192	414.206	413.517	328.245	1101	4
0	0	B - permissive hypoxia	85-	102.396	101.706	101.706	101.017	89.8757	1102	6
1	0.5	B - high flow	80-	309.34	308.651	308.651	307.961	284.3	1103	6
0	0	B - permissive hypoxia	85-	136.344	135.654	135.654	134.965	98.7839	1104	1
1	-0.5	A - low flow	70-	351.679	345.481	350.99	344.792	201.439	1105	6
1	0.5	B - high flow	85-	311.692	311.002	311.002	310.313	261.612	1106	4
0	0	B - permissive hypoxia	85-	223.642	222.952	222.952	222.263	111.562	1107	2
1	-0.5	B - low flow	85-	130.988	130.245	130.299	129.556	130.988	1108	2
0	0	B - permissive hypoxia	85-	159.983	159.293	159.293	158.604	122.623	1109	3
1	0.5	B - high flow	85-	492.745	492.055	492.055	491.366	292.425	1110	1
0	0	B - permissive hypoxia	85-	188.864	188.175	188.175	187.485	101.224	1111	1
1	-0.5	A - low flow	70-	192.772	191.395	192.083	190.706	117.652	1112	1
0	0	B - permissive hypoxia	85-	101.936	101.247	101.247	100.557	89.4161	1113	6
0	0	B - permissive hypoxia	85-	128.456	127.766	127.766	127.077	103.416	1114	6
1	-0.5	A - low flow	0-	290.069	280.715	289.379	280.026	127.309	1115	1
1	-0.5	A - low flow	70-	302.489	290.2	301.799	289.511	152.249	1116	1
1	-0.5	B - low flow	80-	169.525	168.663	168.835	167.973	106.925	1117	1
1	0.5	B - high flow	85-	390.768	390.079	387.488	386.799	315.967	1118	3
1	-0.5	B - low flow	85-	145.52	144.39	144.831	143.7	107.96	1119	1
1	0.5	B - high flow	80-	328.362	327.673	321.802	321.112	290.808	1120	1
0	0	B - permissive hypoxia	85-	115.254	114.565	114.565	113.875	90.214	1121	6
1	0.5	A - high flow	70-	269.472	268.783	260.425	259.736	269.509	1122	6
0	0	B - permissive hypoxia	85-	96.0359	95.3464	95.3464	94.6569	96.0359	1123	2
0	0	B - permissive hypoxia	85-	72.4446	71.5929	71.7551	70.9035	72.4446	1124	4
0	0	B - permissive hypoxia	85-	143.404	142.714	142.714	142.025	93.3238	1125	6
1	-0.5	B - low flow	85-	129.496	128.537	128.806	127.848	104.456	1126	6
1	0.5	B - high flow	85-	325.27	324.581	315.903	315.213	300.231	1127	6
1	0.5	A - high flow	70-	344.837	344.148	339.61	338.92	294.758	1128	1
1	-0.5	B - low flow	85-	234.436	229.267	233.747	228.577	146.796	1129	1
1	-0.5	B - low flow	85-	160.882	159.681	160.193	158.992	123.322	1130	4
1	-0.5	B - low flow	85-	526.264	465.026	525.574	464.336	432.864	1131	3
1	-0.5	A - low flow	0-	187.434	182.476	186.744	181.786	150.074	1132	3
1	-0.5	B - low flow	85-	135.264	133.998	134.575	133.308	110.224	1133	1
1	0.5	A - high flow	0-	329.986	329.296	320.625	319.936	292.461	1134	4
1	-0.5	B - low flow	85-	463.206	461.951	462.517	461.262	375.566	1135	6
0	0	B - permissive hypoxia	85-	132.91	132.221	132.221	131.531	95.3504	1136	6
1	-0.5	A - low flow	0-	321.305	318.554	320.616	317.864	265.265	1137	3
0	0	B - permissive hypoxia	85-	115.103	114.414	114.414	113.724	90.0632	1138	6
0	0	B - permissive hypoxia	85-	134.902	134.212	134.212	133.523	116.222	1139	2
1	0.5	B - high flow	85-	325.072	324.383	319.74	319.05	287.533	1140	6
1	-0.5	B - low flow	80-	292.475	291.674	291.785	290.985	117.195	1141	1
0	0	B - permissive hypoxia	85-	128.994	128.304	128.304	127.615	91.4339	1142	4
1	0.5	B - high flow	85-	289.432	288.742	288.742	288.053	276.912	1143	1
0	0	B - permissive hypoxia	85-	194.11	193.421	193.421	192.731	93.9504	1144	1
0	0	B - permissive hypoxia	85-	143.896	143.206	143.206	142.517	93.8159	1145	1
1	-0.5	B - low flow	85-	208.131	202.221	207.442	201.532	120.491	1146	1
0	0	B - permissive hypoxia	85-	248.649	247.959	247.959	247.27	211.089	1147	6
0	0	B - permissive hypoxia	85-	176.342	175.593	175.653	174.904	88.7021	1148	4
0	0	B - permissive hypoxia	85-	89.2819	88.5924	88.5924	87.9029	64.2419	1149	4
1	0.5	A - high flow	70-	332.489	331.8	330.098	329.409	313.753	1150	3
1	-0.5	B - low flow	85-	173.146	171.859	172.457	171.169	110.546	1151	1
1	-0.5	B - low flow	85-	194.55	192.717	193.861	192.028	106.91	1152	4
1	-0.5	B - low flow	85-	130.454	129.499	129.764	128.809	105.414	1153	6
1	-0.5	B - low flow	80-	122.872	121.936	122.182	121.246	110.352	1154	6
1	-0.5	A - low flow	70-	127.133	123.636	126.444	122.947	89.5733	1155	4
0	0	B - permissive hypoxia	85-	166.147	154.148	165.458	153.458	141.107	1156	6
0	0	B - permissive hypoxia	85-	131.372	130.683	130.683	129.993	112.692	1157	2
1	0.5	B - high flow	80-	314.165	313.475	313.475	312.786	276.605	1158	1
1	0.5	B - high flow	85-	368.616	367.926	354.916	354.227	318.529	1159	1
1	-0.5	B - low flow	85-	259.272	258.209	258.582	257.52	121.552	1160	4
0	0	B - permissive hypoxia	85-	114.976	114.286	114.286	113.597	89.9358	1161	6
1	-0.5	B - low flow	80-	116.832	115.893	116.143	115.203	104.312	1162	6
1	-0.5	A - low flow	0-	114.206	110.513	113.516	109.824	114.206	1163	3
1	0.5	B - high flow	85-	550.846	550.156	550.156	549.467	525.806	1164	6
0	0	B - permissive hypoxia	85-	266.977	256.024	266.287	255.335	129.257	1165	1
0	0	B - permissive hypoxia	85-	351.557	350.867	350.867	350.178	276.437	1166	4
1	0.5	A - high flow	70-	387.068	386.379	384.361	383.672	299.43	1167	1
0	0	B - permissive hypoxia	85-	126.199	125.51	125.51	124.82	101.159	1168	6
1	-0.5	B - low flow	80-	315.632	312.351	314.942	311.662	253.032	1169	4
1	-0.5	B - low flow	85-	138.036	137.116	137.347	136.426	112.996	1170	4
1	-0.5	B - low flow	85-	248.412	247.217	247.723	246.528	198.332	1171	4
0	0	B - permissive hypoxia	85-	397.449	396.759	396.759	396.07	297.289	1172	4
0	0	B - permissive hypoxia	85-	381.544	380.854	380.854	380.165	331.464	1173	4
1	-0.5	B - low flow	85-	373.356	372.186	372.667	371.496	130.516	1174	3
0	0	B - permissive hypoxia	85-	114.919	114.229	114.229	113.54	89.8789	1175	6
1	0.5	A - high flow	70-	388.278	387.588	375.498	374.809	300.689	1176	6
1	0.5	B - high flow	85-	363.69	363	362.812	362.122	307.644	1177	3
1	0.5	B - high flow	85-	315.807	315.117	315.117	314.428	265.727	1178	4
0	0	B - permissive hypoxia	85-	131.531	130.841	130.841	130.152	106.491	1179	1
0	0	B - permissive hypoxia	85-	180.551	179.861	179.861	179.172	124.511	1180	3
1	0.5	B - high flow	85-	311.138	310.448	310.448	309.759	311.138	1181	3
0	0	B - permissive hypoxia	85-	108.268	107.578	107.578	106.889	108.268	1182	2
1	0.5	A - high flow	70-	254.808	254.119	253.804	253.115	254.815	1183	2
0	0	B - permissive hypoxia	85-	89.2174	88.5279	88.5279	87.8384	89.2174	1184	6
1	0.5	B - high flow	85-	351.707	351.018	341.041	340.352	301.628	1185	6
1	-0.5	B - low flow	80-	284.202	266.286	283.513	265.596	159.002	1186	6
0	0	B - permissive hypoxia	80-	105.864	105.174	105.174	104.485	80.8239	1187	1
1	-0.5	A - low flow	70-	245.529	244.517	244.839	243.827	133.449	1188	3
1	-0.5	A - low flow	70-	60.3862	59.3075	59.6967	58.6181	60.3862	1189	4
0	0	B - permissive hypoxia	85-	101.394	100.705	100.705	100.015	88.8741	1190	6
1	-0.5	B - low flow	85-	147.192	146.392	146.503	145.703	128.512	1191	2
1	0.5	B - high flow	80-	510.384	509.694	509.694	509.005	435.264	1192	4
1	0.5	B - high flow	85-	299.971	299.281	298.944	298.255	274.932	1193	6
1	-0.5	A - low flow	70-	182.059	170.878	181.37	170.188	144.499	1194	1
1	0.5	A - high flow	70-	350.051	349.361	335.414	334.725	331.647	1195	2
0	0	B - permissive hypoxia	85-	126.609	125.919	125.919	125.23	89.0487	1196	6
1	-0.5	B - low flow	85-	197.694	196.251	197.005	195.562	179.014	1197	3
0	0	B - permissive hypoxia	85-	166.053	165.364	165.364	164.674	115.973	1198	1
1	0.5	B - high flow	85-	314.229	313.54	305.267	304.578	301.746	1199	6
0	0	B - permissive hypoxia	85-	271.147	270.457	270.457	269.768	233.587	1200	6
1	0.5	A - high flow	0-	689.626	688.936	670.229	669.54	601.897	1201	1
0	0	B - permissive hypoxia	85-	108.906	108.217	108.217	107.527	96.3864	1202	6
1	-0.5	A - low flow	0-	276.503	243.34	275.814	242.65	183.103	1203	3
0	0	B - permissive hypoxia	85-	461.151	449.951	460.462	449.261	173.191	1204	1
1	-0.5	B - low flow	85-	142.688	141.936	141.998	141.247	124.008	1205	2
1	0.5	A - high flow	70-	308.79	308.1	307.441	306.752	283.75	1206	1
1	-0.5	B - low flow	85-	277.916	276.997	277.226	276.308	147.156	1207	3
0	0	B - permissive hypoxia	85-	101.867	101.178	101.178	100.488	89.3471	1208	6
1	0.5	A - high flow	70-	323.329	322.639	320.7	320.01	316.123	1209	3
1	0.5	B - high flow	85-	330.761	330.072	326.808	326.118	293.214	1210	6
1	-0.5	B - low flow	85-	87.4283	86.4741	86.7388	85.7846	87.4283	1211	1
1	-0.5	B - low flow	85-	117.749	116.594	117.06	115.905	105.229	1212	6
1	0.5	B - high flow	85-	316.978	316.289	314.231	313.542	279.427	1213	6
1	0.5	B - high flow	85-	312.633	311.943	303.355	302.666	312.802	1214	2
1	0.5	A - high flow	70-	388.12	387.43	387.143	386.454	294.726	1215	2
0	0	B - permissive hypoxia	85-	143.049	142.359	142.359	141.67	105.489	1216	6
0	0	B - permissive hypoxia	85-	118.564	117.874	117.874	117.185	106.044	1217	6
1	-0.5	A - low flow	0-	108.549	105.07	107.859	104.381	108.549	1218	5
0	0	B - permissive hypoxia	85-	149.642	148.952	148.952	148.263	124.602	1219	4
1	-0.5	B - low flow	85-	219.89	214.682	219.201	213.993	119.73	1220	6
1	-0.5	A - low flow	70-	221.31	218.758	220.621	218.068	127.91	1221	2
1	0.5	B - high flow	85-	347.232	346.543	346.543	345.853	309.672	1222	6
1	-0.5	B - low flow	80-	164.966	162.826	164.276	162.137	127.606	1223	2
0	0	B - permissive hypoxia	85-	115.412	114.722	114.722	114.033	90.3718	1224	6
0	0	B - permissive hypoxia	85-	107.015	106.325	106.325	105.636	94.4949	1225	6
0	0	B - permissive hypoxia	85-	105.425	104.736	104.736	104.046	92.9053	1226	6
1	0.5	A - high flow	70-	322.166	321.477	317.936	317.247	284.6	1227	6
1	-0.5	B - low flow	85-	185.27	180.174	184.581	179.484	122.67	1228	1
1	0.5	B - high flow	85-	746.233	745.544	745.544	744.854	671.113	1229	6
0	0	B - permissive hypoxia	85-	101.774	101.085	101.085	100.395	89.2541	1230	6
0	0	B - permissive hypoxia	85-	127.07	126.381	126.381	125.691	108.39	1231	2
0	0	B - permissive hypoxia	85-	179.073	178.384	178.384	177.694	123.033	1232	3
1	0.5	A - high flow	70-	401.631	400.942	400.504	399.814	364.28	1233	2
0	0	B - permissive hypoxia	85-	176.866	166.609	176.176	165.919	126.786	1234	6
0	0	B - permissive hypoxia	85-	158.259	157.569	157.569	156.88	95.6589	1235	1
0	0	B - permissive hypoxia	85-	145.996	145.307	145.307	144.617	108.636	1236	2
1	-0.5	A - low flow	70-	102.728	100.53	102.038	99.8405	102.728	1237	2
0	0	B - permissive hypoxia	80-	289.64	280.669	288.95	279.98	139.4	1238	1
1	0.5	B - high flow	85-	290.305	289.616	288.1	287.41	277.792	1239	6
1	-0.5	B - low flow	85-	143.578	142.347	142.889	141.657	106.018	1240	6
1	0.5	B - high flow	85-	291.835	291.145	290.948	290.258	279.316	1241	6
1	-0.5	B - low flow	85-	183.121	181.805	182.431	181.116	120.521	1242	6
0	0	B - permissive hypoxia	85-	141.876	141.186	141.186	140.497	91.7959	1243	1
1	-0.5	B - low flow	85-	206.587	203.63	205.897	202.941	131.867	1244	2
0	0	B - permissive hypoxia	85-	145.934	145.244	145.244	144.555	108.574	1245	2
1	0.5	B - high flow	85-	303.487	302.798	302.798	302.109	278.447	1246	1
1	-0.5	A - low flow	70-	150.959	147.354	150.269	146.664	113.399	1247	6
0	0	B - permissive hypoxia	85-	140.039	139.349	139.349	138.66	102.479	1248	1
1	0.5	B - high flow	85-	307.188	306.499	303.855	303.165	282.151	1249	1
1	-0.5	B - low flow	85-	129.855	128.915	129.165	128.225	104.815	1250	6
1	0.5	B - high flow	85-	290.75	290.061	290.061	289.371	278.23	1251	6
0	0	B - permissive hypoxia	85-	101.368	100.679	100.679	99.9891	88.848	1252	6
0	0	B - permissive hypoxia	85-	130.244	129.555	129.555	128.865	92.6844	1253	1
1	-0.5	A - low flow	70-	227.754	222.415	227.064	221.725	153.034	1254	3
1	0.5	B - high flow	85-	352.538	351.848	351.642	350.953	277.418	1255	1
0	0	B - permissive hypoxia	85-	222.652	221.963	221.963	221.273	210.132	1256	6
1	0.5	A - high flow	70-	320.073	319.384	317.361	316.671	282.516	1257	1
1	0.5	A - high flow	0-	246.341	245.651	244.444	243.755	246.346	1258	6
1	-0.5	B - low flow	85-	202.702	199.906	202.012	199.216	102.542	1259	4
1	0.5	B - high flow	85-	438.99	438.3	438.3	437.611	388.91	1260	4
1	-0.5	A - low flow	70-	203.917	181.218	203.228	180.528	153.837	1261	6
0	0	B - permissive hypoxia	85-	152.757	152.068	152.068	151.378	90.1573	1262	6
1	-0.5	B - low flow	85-	96.1896	95.1376	95.5001	94.4481	96.1896	1263	3
0	0	B - permissive hypoxia	85-	109.243	108.553	108.553	107.864	96.7228	1264	6
1	0.5	B - high flow	85-	303.268	302.579	302.579	301.889	278.228	1265	6
0	0	B - permissive hypoxia	85-	132.544	131.854	131.854	131.165	94.9839	1266	6
1	0.5	B - high flow	85-	310.291	309.602	309.602	308.912	285.25	1267	6
1	-0.5	B - low flow	85-	180.138	175.6	179.449	174.911	117.538	1268	1
1	-0.5	A - low flow	70-	242.989	238.493	242.299	237.803	149.589	1269	3
1	-0.5	B - low flow	85-	121.66	120.145	120.971	119.456	109.14	1270	1
1	-0.5	B - low flow	85-	144.669	143.459	143.979	142.769	119.629	1271	4
1	-0.5	B - low flow	85-	144.947	143.679	144.257	142.989	119.907	1272	1
0	0	B - permissive hypoxia	85-	168.569	167.879	167.879	167.19	93.4489	1273	1
0	0	B - permissive hypoxia	85-	101.675	100.985	100.985	100.296	89.1545	1274	6
0	0	B - permissive hypoxia	85-	169.017	168.328	168.328	167.638	106.417	1275	6
1	0.5	A - high flow	0-	313.595	312.906	310.583	309.893	288.557	1276	1
1	-0.5	A - low flow	70-	153.53	144.057	152.84	143.367	128.49	1277	1
0	0	B - permissive hypoxia	80-	135.856	135.166	135.166	134.477	98.2959	1278	1
1	0.5	B - high flow	85-	303.733	303.044	300.855	300.165	266.183	1279	4
0	0	B - permissive hypoxia	85-	118.384	117.694	117.694	117.005	93.3439	1280	1
1	-0.5	B - low flow	85-	109.992	108.121	109.303	107.432	109.992	1281	1
0	0	B - permissive hypoxia	85-	114.322	113.632	113.632	112.943	64.2419	1282	4
0	0	B - permissive hypoxia	80-	259.256	251.013	258.566	250.323	146.576	1283	1
1	-0.5	A - low flow	0-	305.639	291.517	304.95	290.827	268.079	1284	6
1	0.5	A - high flow	70-	429.613	428.924	428.924	428.234	404.573	1285	6
0	0	B - permissive hypoxia	85-	130.589	129.9	129.9	129.21	93.0293	1286	1
0	0	B - permissive hypoxia	85-	218.149	217.459	217.459	216.77	205.629	1287	4
1	-0.5	B - low flow	80-	251.669	250.561	250.98	249.871	126.469	1288	1
0	0	B - permissive hypoxia	85-	310.282	304.524	309.593	303.835	272.922	1289	3
1	0.5	A - high flow	0-	508.405	507.715	466.59	465.901	395.205	1290	3
1	-0.5	B - low flow	85-	189.788	188.006	189.098	187.316	139.708	1291	1
1	-0.5	B - low flow	80-	464.164	455.028	463.474	454.338	158.134	1292	5
1	-0.5	A - low flow	0-	51.7425	50.1963	51.0531	49.5068	51.7425	1293	6
1	0.5	B - high flow	80-	384.706	384.016	383.883	383.194	309.982	1294	3
1	0.5	B - high flow	85-	503.279	502.59	502.59	501.9	428.559	1295	3
0	0	B - permissive hypoxia	85-	129.212	128.522	128.522	127.833	91.6519	1296	1
1	-0.5	A - low flow	0-	134.466	133.137	133.777	132.447	109.426	1297	1
1	0.5	A - high flow	0-	351.585	350.895	334.175	333.485	326.544	1298	6
0	0	B - permissive hypoxia	80-	129.595	128.28	128.905	127.591	129.595	1299	2
0	0	B - permissive hypoxia	80-	143.19	142.501	142.501	141.811	124.51	1300	3
0	0	B - permissive hypoxia	85-	134.902	132.315	134.212	131.625	134.902	1301	2
1	-0.5	A - low flow	70-	133.857	132.239	133.168	131.549	108.817	1302	1
1	0.5	A - high flow	70-	358.814	358.125	343.582	342.893	321.254	1303	6
1	0.5	B - high flow	85-	311.478	310.789	310.789	310.099	273.918	1304	6
0	0	B - permissive hypoxia	85-	377.17	376.48	376.48	375.791	51.6499	1305	4
1	0.5	B - high flow	85-	293.709	293.019	293.019	292.33	281.189	1306	6
1	-0.5	B - low flow	85-	132.721	131.565	132.032	130.875	107.681	1307	1
1	0.5	A - high flow	70-	332.882	332.192	330.013	329.324	282.804	1308	1
0	0	B - permissive hypoxia	85-	92.0009	91.3114	91.3114	90.6219	92.0009	1309	6
0	0	B - permissive hypoxia	80-	175.594	162.496	174.904	161.807	138.034	1310	1
0	0	B - permissive hypoxia	85-	116.756	116.067	116.067	115.377	91.7164	1311	1
1	0.5	A - high flow	70-	444.162	443.472	417.575	416.885	444.274	1312	6
1	0.5	B - high flow	80-	522.673	521.983	521.143	520.454	335.849	1313	3
0	0	B - permissive hypoxia	85-	143.402	142.713	142.713	142.024	124.722	1314	3
1	0.5	B - high flow	85-	334.845	334.156	334.156	333.466	284.765	1315	6
0	0	B - permissive hypoxia	85-	164.261	163.571	163.571	162.882	101.661	1316	1
1	-0.5	B - low flow	80-	132.888	131.934	132.198	131.245	107.848	1317	1
0	0	B - permissive hypoxia	85-	405.722	405.032	405.032	404.343	330.602	1318	6
1	-0.5	B - low flow	85-	142.383	141.642	141.694	140.952	123.703	1319	2
0	0	B - permissive hypoxia	85-	101.713	101.023	101.023	100.334	89.1926	1320	6
1	0.5	B - high flow	85-	447.938	447.249	439.598	438.908	422.932	1321	6
1	0.5	B - high flow	85-	339.444	338.754	338.754	338.065	289.363	1322	6
1	-0.5	A - low flow	70-	94.3688	93.3171	93.6793	92.6276	94.3688	1323	4
1	-0.5	A - low flow	70-	185.628	178.046	184.938	177.357	135.548	1324	6
0	0	B - permissive hypoxia	85-	155.572	154.883	154.883	154.193	105.492	1325	1
1	-0.5	B - low flow	85-	146.282	145.321	145.592	144.632	108.722	1326	1
1	-0.5	B - low flow	85-	123.642	122.893	122.953	122.204	123.642	1327	2
1	0.5	B - high flow	85-	480.74	480.051	480.051	479.362	293.94	1328	2
1	0.5	B - high flow	80-	406.852	406.162	403.781	403.092	306.694	1329	1
1	-0.5	B - low flow	85-	161.414	149.151	160.725	148.461	136.374	1330	6
0	0	B - permissive hypoxia	85-	122.566	121.876	121.876	121.187	97.5259	1331	1
1	-0.5	B - low flow	85-	171.721	170.418	171.032	169.729	109.121	1332	1
1	-0.5	B - low flow	85-	407.476	404.29	406.786	403.6	357.396	1333	6
0	0	B - permissive hypoxia	80-	114.137	113.447	113.447	112.758	89.0969	1334	6
1	0.5	B - high flow	85-	302.051	301.362	301.362	300.672	277.011	1335	1
0	0	B - permissive hypoxia	85-	101.331	100.641	100.641	99.9519	88.8109	1336	6
1	0.5	B - high flow	85-	293.611	292.921	292.921	292.232	281.091	1337	6
1	0.5	B - high flow	80-	314.671	313.982	313.982	313.292	277.111	1338	6
1	0.5	B - high flow	85-	303.345	302.655	302.655	301.966	278.305	1339	6
1	-0.5	B - low flow	85-	148.125	146.894	147.436	146.204	110.565	1340	6
1	-0.5	A - low flow	70-	154.33	149.267	153.641	148.578	116.77	1341	6
0	0	B - permissive hypoxia	85-	117.657	116.967	116.967	116.278	92.6169	1342	1
1	0.5	B - high flow	85-	293.395	292.706	292.621	291.931	293.397	1343	2
0	0	B - permissive hypoxia	85-	141.834	141.144	141.144	140.455	91.7539	1344	1
0	0	B - permissive hypoxia	80-	122.895	122.206	122.206	121.516	97.8551	1345	1
1	0.5	B - high flow	85-	387.092	386.403	386.409	385.719	387.092	1346	5
1	-0.5	B - low flow	85-	178.243	169.926	177.554	169.236	128.163	1347	4
1	-0.5	A - low flow	0-	165.902	161.741	165.213	161.051	115.822	1348	1
0	0	B - permissive hypoxia	80-	230.689	229.999	229.999	229.31	122.989	1349	3
1	0.5	B - high flow	80-	617.848	617.159	614.661	613.971	379.978	1350	4
1	-0.5	B - low flow	85-	138.625	136.519	137.935	135.83	113.585	1351	6
0	0	B - permissive hypoxia	85-	165.326	164.636	164.636	163.947	109.286	1352	2
0	0	B - permissive hypoxia	85-	365.845	362.243	365.155	361.554	272.445	1353	3
0	0	B - permissive hypoxia	85-	241.022	237.522	240.333	236.833	115.822	1354	6
0	0	B - permissive hypoxia	85-	118.547	117.858	117.858	117.168	93.507	1355	1
1	0.5	B - high flow	85-	300.607	299.917	299.557	298.868	300.614	1356	2
1	-0.5	B - low flow	85-	191.712	188.32	191.023	187.631	116.592	1357	6
1	0.5	B - high flow	85-	299.147	298.457	298.457	297.768	274.107	1358	6
1	0.5	B - high flow	80-	331.251	330.561	328.472	327.783	281.173	1359	1
0	0	B - permissive hypoxia	85-	123.546	122.856	122.856	122.167	85.9856	1360	1
0	0	B - permissive hypoxia	85-	163.319	162.394	162.63	161.704	113.239	1361	1
0	0	B - permissive hypoxia	80-	276.424	275.734	275.734	275.045	226.344	1362	6
1	0.5	B - high flow	85-	299.76	299.071	299.071	298.381	274.72	1363	6
1	0.5	A - high flow	70-	321.842	321.153	313.928	313.239	296.798	1364	6
1	0.5	B - high flow	80-	314.942	314.252	308.028	307.339	289.932	1365	6
1	0.5	B - high flow	85-	316.631	315.942	315.942	315.252	279.07	1366	6
0	0	B - permissive hypoxia	80-	126.353	125.663	125.663	124.974	88.7926	1367	6
0	0	B - permissive hypoxia	85-	88.9444	88.2549	88.2549	87.5654	88.9444	1368	6
0	0	B - permissive hypoxia	85-	101.291	100.602	100.602	99.9124	88.7714	1369	6
1	-0.5	B - low flow	80-	171.739	157.923	171.05	157.233	134.179	1370	6
0	0	B - permissive hypoxia	85-	380.029	379.339	379.339	378.65	329.949	1371	4
1	-0.5	B - low flow	85-	131.334	129.876	130.645	129.187	106.294	1372	6
0	0	B - permissive hypoxia	85-	120.774	120.084	120.084	119.395	95.7339	1373	1
0	0	B - permissive hypoxia	85-	164.931	164.242	164.242	163.552	77.2911	1374	4
1	-0.5	A - low flow	70-	149.617	147.799	148.927	147.11	112.057	1375	1
1	-0.5	B - low flow	80-	219.773	208.817	219.083	208.127	132.133	1376	6
0	0	B - permissive hypoxia	85-	103.413	102.724	102.724	102.034	90.8933	1377	6
1	0.5	B - high flow	85-	301.376	300.686	300.686	299.997	276.336	1378	1
1	0.5	A - high flow	70-	337.354	336.664	332.888	332.199	287.274	1379	1
0	0	B - permissive hypoxia	85-	406.83	406.141	406.141	405.451	331.71	1380	6
1	-0.5	B - low flow	85-	148.546	145.304	147.856	144.614	110.986	1381	6
0	0	B - permissive hypoxia	85-	126.245	125.555	125.555	124.866	101.205	1382	6
1	0.5	A - high flow	70-	354.788	353.474	350.425	349.111	317.502	1383	2
0	0	B - permissive hypoxia	85-	102.126	101.436	101.436	100.747	89.6059	1384	6
0	0	B - permissive hypoxia	85-	127.789	127.099	127.099	126.41	90.2287	1385	6
0	0	B - permissive hypoxia	85-	228.783	228.094	228.094	227.404	103.583	1386	1
0	0	B - permissive hypoxia	85-	458.138	457.448	457.448	456.759	332.938	1387	6
1	0.5	B - high flow	85-	353.57	352.88	350.297	349.607	316.131	1388	3
1	0.5	B - high flow	80-	81.2203	80.5308	80.5308	79.8413	81.2203	1389	3
0	0	B - permissive hypoxia	85-	153.478	152.788	152.788	152.099	90.8779	1390	1
1	-0.5	A - low flow	0-	525.987	513.832	525.298	513.143	332.037	1391	3
1	0.5	B - high flow	85-	312.658	311.968	311.968	311.279	287.618	1392	1
1	-0.5	B - low flow	85-	203.378	201.783	202.688	201.094	147.338	1393	5
0	0	B - permissive hypoxia	80-	117.361	116.671	116.671	115.982	92.3209	1394	1
0	0	B - permissive hypoxia	85-	110.531	109.841	109.841	109.152	110.531	1395	2
1	0.5	A - high flow	70-	356.076	355.386	350.68	349.99	293.475	1396	1
0	0	B - permissive hypoxia	85-	141.984	141.294	141.294	140.605	91.9039	1397	1
1	-0.5	B - low flow	85-	141.173	136.914	140.483	136.224	116.133	1398	6
0	0	B - permissive hypoxia	85-	166.685	165.995	165.995	165.306	104.085	1399	1
1	0.5	B - high flow	80-	327.711	327.022	315	314.31	315.243	1400	6
1	0.5	B - high flow	85-	317.37	316.68	316.375	315.686	279.81	1401	1
0	0	B - permissive hypoxia	85-	98.7192	95.4173	98.0297	94.7278	86.1992	1402	4
1	0.5	A - high flow	70-	320.143	319.453	316.735	316.046	282.585	1403	1
0	0	B - permissive hypoxia	85-	125.052	124.362	124.362	123.673	74.9719	1404	4
1	0.5	B - high flow	80-	1302.73	1302.04	1295.14	1294.45	515.356	1405	6
0	0	B - permissive hypoxia	85-	242.839	242.15	242.15	241.46	217.799	1406	6
1	0.5	B - high flow	80-	316.29	315.601	314.531	313.841	278.731	1407	1
1	0.5	B - high flow	85-	286.086	285.396	285.396	284.707	273.566	1408	6
0	0	B - permissive hypoxia	85-	197.481	196.792	196.792	196.102	97.3211	1409	1
1	0.5	B - high flow	85-	377.61	376.921	375.304	374.615	365.092	1410	1
0	0	B - permissive hypoxia	85-	114.945	114.256	114.256	113.566	89.9051	1411	6
0	0	B - permissive hypoxia	80-	141.261	140.571	140.571	139.882	91.1809	1412	1
1	-0.5	A - low flow	70-	157.536	146.366	156.846	145.677	132.496	1413	6
1	0.5	A - high flow	70-	377.32	376.63	369.158	368.469	302.201	1414	1
0	0	B - permissive hypoxia	85-	468.388	464.968	467.699	464.279	132.148	1415	2
1	-0.5	B - low flow	80-	228.377	218.673	227.688	217.983	128.217	1416	1
0	0	B - permissive hypoxia	85-	98.9434	98.2539	98.2539	97.5644	98.9434	1417	3
0	0	B - permissive hypoxia	85-	141.774	141.084	141.084	140.395	91.6939	1418	1
0	0	B - permissive hypoxia	85-	201.391	200.701	200.701	200.012	113.751	1419	1
1	0.5	B - high flow	85-	286.792	286.103	286.103	285.414	274.268	1420	6
1	0.5	B - high flow	80-	375.558	374.869	370.863	370.173	319.402	1421	3
1	0.5	B - high flow	85-	826.349	825.659	825.659	824.97	738.709	1422	4
0	0	B - permissive hypoxia	85-	336.898	336.208	336.208	335.519	280.858	1423	3
1	-0.5	B - low flow	85-	1747.98	1737.41	1747.29	1736.73	960.583	1424	6
0	0	B - permissive hypoxia	85-	153.888	153.198	153.198	152.509	128.848	1425	1
1	0.5	B - high flow	85-	363.993	363.303	363.303	362.614	288.873	1426	6
1	-0.5	B - low flow	85-	159.051	156.047	158.362	155.358	134.011	1427	1
0	0	B - permissive hypoxia	85-	136.967	136.277	136.277	135.588	99.4069	1428	1
1	-0.5	B - low flow	80-	198.735	195.965	198.046	195.276	123.615	1429	6
1	0.5	A - high flow	70-	341.037	340.348	335.094	334.404	290.954	1430	1
0	0	B - permissive hypoxia	85-	294.332	293.642	293.642	292.953	219.212	1431	6
1	-0.5	B - low flow	80-	85.521	84.5996	84.8315	83.9101	85.521	1432	5
1	-0.5	A - low flow	0-	401.705	395.842	401.015	395.152	138.785	1433	6
0	0	B - permissive hypoxia	85-	122.117	121.428	121.428	120.738	97.0774	1434	1
1	-0.5	B - low flow	85-	188.514	179.669	187.824	178.979	125.914	1435	1
1	-0.5	B - low flow	85-	455.686	454.839	454.996	454.149	130.166	1436	6
1	0.5	A - high flow	70-	335.135	334.446	324.637	323.947	297.577	1437	6
1	-0.5	B - low flow	80-	176	171.023	175.311	170.334	150.96	1438	1
1	0.5	A - high flow	70-	303.994	303.304	299.329	298.639	291.478	1439	1
1	-0.5	A - low flow	70-	145.562	144.607	144.872	143.918	108.002	1440	1
1	-0.5	B - low flow	85-	172.473	170.224	171.783	169.534	122.393	1441	6
1	0.5	A - high flow	0-	409.854	409.164	405.321	404.631	297.173	1442	1
1	0.5	B - high flow	85-	313.926	313.237	312.107	311.417	288.891	1443	6
0	0	B - permissive hypoxia	80-	367.262	366.572	366.572	365.883	342.222	1444	6
0	0	B - permissive hypoxia	85-	106.873	106.003	106.184	105.314	106.873	1445	5
0	0	B - permissive hypoxia	85-	115.287	114.597	114.597	113.908	102.767	1446	1
1	0.5	B - high flow	85-	340.823	340.134	334.753	334.064	315.809	1447	6
1	-0.5	A - low flow	70-	221.14	219.107	220.45	218.418	127.74	1448	2
0	0	B - permissive hypoxia	85-	89.2879	88.5984	88.5984	87.9089	89.2879	1449	6
1	-0.5	B - low flow	80-	219.326	216.307	218.637	215.617	144.606	1450	3
1	-0.5	A - low flow	70-	267.033	262.57	266.344	261.881	136.273	1451	2
0	0	B - permissive hypoxia	85-	118.239	117.549	117.549	116.86	93.1989	1452	1
0	0	B - permissive hypoxia	85-	126.724	126.034	126.034	125.345	89.1639	1453	6
1	0.5	A - high flow	70-	376.512	375.823	367.301	366.612	301.391	1454	1
1	0.5	B - high flow	85-	621.023	620.334	620.334	619.644	508.343	1455	4
1	-0.5	B - low flow	85-	297.276	285.77	296.587	285.08	259.716	1456	6
1	0.5	B - high flow	85-	297.406	296.717	296.717	296.027	297.406	1457	2
1	0.5	B - high flow	85-	442.457	441.767	441.767	441.078	293.017	1458	2
0	0	B - permissive hypoxia	85-	102.282	101.592	101.592	100.903	89.7615	1459	6
1	0.5	B - high flow	85-	439.044	438.355	438.355	437.665	414.004	1460	6
1	-0.5	A - low flow	70-	323.027	306.535	322.338	305.845	173.587	1461	3
1	-0.5	B - low flow	85-	143.141	142.192	142.452	141.503	105.581	1462	6
0	0	B - permissive hypoxia	80-	160.388	158.316	159.699	157.627	110.308	1463	1
1	0.5	A - high flow	0-	636.945	636.256	631.84	631.15	311.421	1464	1
1	0.5	B - high flow	85-	541.186	540.497	537.739	537.049	303.32	1465	6
1	-0.5	A - low flow	70-	149.491	147.84	148.802	147.151	124.451	1466	1
1	-0.5	B - low flow	85-	151.505	150.047	150.815	149.357	113.945	1467	6
0	0	B - permissive hypoxia	85-	155.175	154.486	154.486	153.796	92.5751	1468	1
1	0.5	A - high flow	0-	443.615	442.926	430.983	430.294	331.766	1469	2
0	0	B - permissive hypoxia	85-	352.256	351.567	351.567	350.878	240.176	1470	2
1	0.5	B - high flow	85-	313.875	313.185	313.185	312.496	276.315	1471	1
0	0	B - permissive hypoxia	85-	113.643	112.953	112.953	112.264	113.643	1472	2
1	0.5	B - high flow	85-	366.035	365.345	364.123	363.433	290.92	1473	6
1	-0.5	B - low flow	85-	148.844	147.399	148.155	146.71	98.7641	1474	1
0	0	B - permissive hypoxia	80-	341.404	340.715	340.715	340.025	291.324	1475	4
1	0.5	B - high flow	85-	286.85	286.161	286.161	285.471	274.33	1476	6
1	0.5	B - high flow	85-	273.599	272.909	272.909	272.22	273.599	1477	6
1	0.5	A - high flow	70-	334.022	333.332	328.967	328.278	296.467	1478	1
1	-0.5	A - low flow	70-	133.323	131.744	132.634	131.055	108.283	1479	6
0	0	B - permissive hypoxia	85-	122.032	121.342	121.342	120.653	96.9919	1480	6
1	0.5	B - high flow	85-	347.264	346.575	336.489	335.799	309.748	1481	6
0	0	B - permissive hypoxia	85-	196.448	195.758	195.758	195.069	108.808	1482	4
1	-0.5	A - low flow	70-	113.193	109.864	112.504	109.175	88.1535	1483	6
1	0.5	B - high flow	85-	311.396	310.707	307.412	306.723	298.879	1484	1
1	-0.5	B - low flow	85-	186.552	183.388	185.863	182.698	149.192	1485	2
1	0.5	A - high flow	70-	54.6599	53.9704	53.9704	53.2809	54.6599	1486	6
1	0.5	A - high flow	70-	358.608	357.919	350.489	349.8	296.008	1487	1
1	-0.5	A - low flow	0-	465.521	400.116	464.832	399.426	278.721	1488	3
0	0	B - permissive hypoxia	85-	203.997	196.497	203.308	195.807	128.877	1489	1
1	-0.5	B - low flow	80-	234.527	230.574	233.837	229.885	141.127	1490	2
1	-0.5	B - low flow	85-	126.696	125.284	126.007	124.594	126.696	1491	2
1	0.5	A - high flow	0-	360.554	359.865	349.599	348.909	297.936	1492	6
0	0	B - permissive hypoxia	85-	181.175	180.48	180.485	179.791	125.135	1493	2
1	-0.5	B - low flow	85-	118.968	118.003	118.278	117.313	106.448	1494	6
1	-0.5	B - low flow	85-	139.031	135.628	138.342	134.939	139.031	1495	3
1	-0.5	B - low flow	85-	190.954	187.087	190.264	186.398	115.834	1496	1
1	0.5	B - high flow	85-	311.277	310.588	310.588	309.898	273.717	1497	6
1	-0.5	B - low flow	80-	321.058	320.105	320.369	319.415	233.418	1498	1
0	0	B - permissive hypoxia	85-	115.006	114.317	114.317	113.627	89.966	1499	6
0	0	B - permissive hypoxia	85-	125.332	124.642	124.642	123.953	100.292	1500	1
1	-0.5	B - low flow	85-	139.001	135.777	138.311	135.088	113.961	1501	1
1	0.5	A - high flow	70-	356.187	355.497	355.211	354.522	281.067	1502	1
1	-0.5	B - low flow	80-	242.519	241.374	241.829	240.685	242.519	1503	2
1	0.5	B - high flow	85-	562.32	561.63	561.63	560.941	431.559	1504	2
1	0.5	B - high flow	85-	334.689	334	330.487	329.798	315.908	1505	3
1	0.5	B - high flow	85-	307.381	306.691	306.691	306.002	282.341	1506	6
0	0	B - permissive hypoxia	85-	151.83	151.14	151.14	150.451	101.75	1507	1
1	-0.5	A - low flow	70-	148.093	140.12	147.404	139.431	123.053	1508	1
1	-0.5	B - low flow	85-	230.534	219.771	229.845	219.081	130.374	1509	1
0	0	B - permissive hypoxia	85-	101.219	100.529	100.529	99.8396	88.6985	1510	6
0	0	B - permissive hypoxia	85-	186.053	182.209	185.363	181.519	148.693	1511	3
0	0	B - permissive hypoxia	85-	201.254	197.822	200.565	197.132	145.214	1512	2
1	0.5	B - high flow	85-	305.388	304.698	304.152	303.463	280.348	1513	1
0	0	B - permissive hypoxia	85-	414.957	414.267	414.267	413.578	152.037	1514	4
1	-0.5	B - low flow	85-	117.682	116.736	116.992	116.047	105.162	1515	6
1	-0.5	B - low flow	85-	134.416	132.658	133.726	131.968	109.376	1516	1
0	0	B - permissive hypoxia	85-	137.383	136.694	136.694	136.004	99.8234	1517	1
0	0	B - permissive hypoxia	85-	127.904	127.214	127.214	126.525	90.3439	1518	6
0	0	B - permissive hypoxia	85-	137.773	137.083	137.083	136.394	100.213	1519	6
0	0	B - permissive hypoxia	85-	117.577	116.887	116.887	116.198	105.057	1520	6
1	0.5	B - high flow	85-	324.813	324.124	324.124	323.434	274.733	1521	6
0	0	B - permissive hypoxia	85-	117.364	116.674	116.674	115.985	104.844	1522	6
1	-0.5	B - low flow	80-	129.825	128.879	129.136	128.19	104.785	1523	6
1	0.5	A - high flow	70-	354.543	353.853	351.397	350.708	291.945	1524	1
1	0.5	B - high flow	85-	474.063	473.374	473.374	472.684	286.263	1525	4
0	0	B - permissive hypoxia	85-	273.922	273.233	273.233	272.543	223.842	1526	6
1	-0.5	A - low flow	70-	181.961	180.775	181.272	180.085	181.961	1527	4
0	0	B - permissive hypoxia	85-	129.513	128.823	128.823	128.134	91.9526	1528	1
1	0.5	B - high flow	80-	331.094	330.404	322.588	321.899	293.499	1529	6
0	0	B - permissive hypoxia	85-	142.542	141.853	141.853	141.163	104.982	1530	6
0	0	B - permissive hypoxia	85-	141.879	141.189	141.189	140.5	91.7989	1531	1
0	0	B - permissive hypoxia	85-	222.397	221.462	221.707	220.772	147.677	1532	3
1	-0.5	A - low flow	70-	214.917	208.971	214.228	208.281	127.277	1533	1
1	0.5	B - high flow	80-	377.45	376.76	371.791	371.101	320.674	1534	3
1	0.5	A - high flow	70-	351.421	350.731	345.909	345.22	288.826	1535	1
1	0.5	B - high flow	85-	531.709	531.019	514.63	513.94	431.62	1536	6
1	-0.5	B - low flow	85-	151.974	147.963	151.285	147.274	114.414	1537	6
1	0.5	B - high flow	85-	327.287	326.597	326.597	325.908	289.727	1538	6
0	0	B - permissive hypoxia	85-	161.397	160.708	160.708	160.018	124.037	1539	3
0	0	B - permissive hypoxia	85-	140.121	139.431	139.431	138.742	90.0409	1540	6
1	-0.5	B - low flow	85-	166.818	165.903	166.128	165.214	104.218	1541	4
0	0	B - permissive hypoxia	85-	119.159	118.469	118.469	117.78	94.1189	1542	6
1	-0.5	B - low flow	85-	153.523	148.5	152.833	147.81	115.963	1543	6
0	0	B - permissive hypoxia	85-	98.0119	97.3224	97.3224	96.6329	98.0119	1544	1
1	-0.5	B - low flow	80-	144.333	141.053	143.644	140.363	144.333	1545	3
1	-0.5	A - low flow	70-	422.5	404.876	421.811	404.187	172.1	1546	6
1	-0.5	A - low flow	70-	149.725	147.76	149.035	147.071	112.165	1547	1
0	0	B - permissive hypoxia	85-	114.062	113.373	113.373	112.683	101.542	1548	6
0	0	B - permissive hypoxia	85-	136.583	135.893	135.893	135.204	117.903	1549	3
0	0	B - permissive hypoxia	85-	141.47	140.78	140.78	140.091	122.79	1550	3
1	0.5	A - high flow	70-	444.107	443.417	442.953	442.263	368.989	1551	4
1	0.5	A - high flow	0-	380.62	379.93	356.364	355.674	330.562	1552	1
1	-0.5	A - low flow	0-	143.036	141.077	142.347	140.388	117.996	1553	1
1	-0.5	A - low flow	70-	160.434	158.547	159.745	157.857	110.354	1554	1
1	0.5	B - high flow	85-	312.771	312.082	311.884	311.195	275.212	1555	6
1	-0.5	B - low flow	80-	143.402	142.174	142.713	141.485	105.842	1556	6
0	0	B - permissive hypoxia	85-	686.052	685.362	685.362	684.673	598.412	1557	6
0	0	B - permissive hypoxia	85-	114.509	113.819	113.819	113.13	89.4687	1558	6
0	0	B - permissive hypoxia	85-	163.136	162.39	162.447	161.701	125.776	1559	2
0	0	B - permissive hypoxia	85-	146.597	145.907	145.907	145.218	96.5165	1560	6
1	0.5	B - high flow	80-	342.18	341.491	338.055	337.366	304.888	1561	2
1	-0.5	A - low flow	70-	176.77	168.111	176.08	167.421	126.69	1562	1
1	0.5	B - high flow	85-	288.457	287.768	287.768	287.078	275.937	1563	6
0	0	B - permissive hypoxia	85-	131.376	130.686	130.686	129.997	93.8159	1564	1
0	0	B - permissive hypoxia	85-	268.182	245.259	267.493	244.569	174.782	1565	3
1	-0.5	B - low flow	85-	794.426	792.776	793.736	792.087	756.866	1566	4
0	0	B - permissive hypoxia	85-	153.856	150.368	153.167	149.678	116.296	1567	6
0	0	B - permissive hypoxia	85-	228.794	228.105	228.105	227.415	103.594	1568	6
1	0.5	B - high flow	85-	445.557	444.868	444.868	444.178	407.997	1569	6
1	-0.5	B - low flow	85-	167.301	162.836	166.612	162.147	117.221	1570	1
1	0.5	B - high flow	85-	358.755	358.065	353.644	352.954	302.586	1571	3
1	-0.5	B - low flow	85-	171.282	169.473	170.592	168.783	133.922	1572	2
1	-0.5	B - low flow	85-	160.866	159.622	160.177	158.933	98.2663	1573	1
0	0	B - permissive hypoxia	85-	101.514	100.824	100.824	100.135	88.9939	1574	6
1	0.5	B - high flow	85-	286.635	285.946	285.946	285.256	274.115	1575	6
0	0	B - permissive hypoxia	80-	211.925	209.29	211.236	208.6	211.925	1576	1
1	-0.5	B - low flow	80-	124.257	122.937	123.568	122.248	111.737	1577	1
0	0	B - permissive hypoxia	85-	127.491	126.802	126.802	126.112	89.9314	1578	6
1	-0.5	A - low flow	0-	317.294	316.353	316.604	315.664	229.654	1579	6
0	0	B - permissive hypoxia	85-	118.44	117.75	117.75	117.061	93.3999	1580	6
1	0.5	A - high flow	70-	310.233	309.544	308.556	307.866	260.157	1581	4
0	0	B - permissive hypoxia	85-	147.501	146.811	146.811	146.122	110.141	1582	2
0	0	B - permissive hypoxia	85-	148.943	148.254	148.254	147.564	98.8633	1583	6
0	0	B - permissive hypoxia	85-	154.387	153.697	153.697	153.008	91.7869	1584	1
1	-0.5	B - low flow	85-	187.591	182.22	186.901	181.531	150.231	1585	3
1	0.5	B - high flow	85-	291.686	290.997	290.997	290.307	279.166	1586	6
0	0	B - permissive hypoxia	85-	156.849	156.16	156.16	155.47	94.2491	1587	6
1	0.5	A - high flow	70-	334.159	333.47	333.246	332.556	284.079	1588	1
1	0.5	B - high flow	85-	384.358	383.669	356.462	355.773	364.931	1589	3
1	0.5	B - high flow	85-	466.241	465.552	461.81	461.121	428.698	1590	6
0	0	B - permissive hypoxia	85-	183.811	183.122	183.122	182.432	109.091	1591	2
0	0	B - permissive hypoxia	85-	126.18	125.491	125.491	124.802	101.14	1592	6
1	0.5	A - high flow	70-	282.33	281.641	281.119	280.43	282.333	1593	4
1	0.5	A - high flow	0-	277.618	276.928	276.611	275.921	277.608	1594	3
0	0	B - permissive hypoxia	85-	200.491	199.801	199.801	199.112	150.411	1595	1
0	0	B - permissive hypoxia	85-	127.484	126.794	126.794	126.105	108.804	1596	2
1	0.5	B - high flow	85-	433.192	432.503	432.503	431.813	395.632	1597	6
0	0	B - permissive hypoxia	80-	118.025	117.335	117.335	116.646	92.9846	1598	1
0	0	B - permissive hypoxia	85-	404.384	403.694	403.694	403.005	109.884	1599	2
1	0.5	A - high flow	70-	346.481	345.791	343.232	342.543	283.873	1600	1
1	-0.5	B - low flow	85-	187.039	185.756	186.349	185.066	124.439	1601	1
0	0	B - permissive hypoxia	85-	390.656	389.966	389.966	389.277	227.896	1602	6
0	0	B - permissive hypoxia	80-	274.079	272.876	273.389	272.187	111.319	1603	6
0	0	B - permissive hypoxia	85-	110.932	110.242	110.242	109.553	98.4119	1604	6
1	0.5	A - high flow	70-	351.899	351.21	338.965	338.275	314.394	1605	6
1	0.5	B - high flow	85-	346.073	345.383	343.953	343.263	283.474	1606	1
1	0.5	A - high flow	70-	440.394	439.705	430.359	429.67	315.204	1607	1
1	-0.5	B - low flow	85-	164.248	162.923	163.558	162.233	145.568	1608	3
1	0.5	B - high flow	85-	656.451	655.518	610.257	609.324	493.256	1609	4
0	0	B - permissive hypoxia	85-	191.964	191.274	191.274	190.585	91.8039	1610	1
0	0	B - permissive hypoxia	85-	254.196	253.507	253.507	252.817	216.636	1611	6
0	0	B - permissive hypoxia	85-	114.824	114.134	114.134	113.445	89.7839	1612	6
1	-0.5	A - low flow	70-	245.946	244.128	245.257	243.439	245.946	1613	2
1	0.5	B - high flow	85-	478.941	478.251	472.197	471.507	416.349	1614	6
1	0.5	B - high flow	85-	301.88	301.19	300.943	300.254	276.84	1615	1
1	0.5	B - high flow	85-	301.936	301.246	301.246	300.557	276.896	1616	1
0	0	B - permissive hypoxia	85-	104.179	103.489	103.489	102.8	91.6586	1617	1
1	0.5	A - high flow	70-	292.43	291.74	291.74	291.051	279.91	1618	6
0	0	B - permissive hypoxia	85-	111.678	110.988	110.988	110.299	111.678	1619	2
1	0.5	A - high flow	0-	653.203	652.513	650.768	650.079	433.364	1620	3
1	-0.5	B - low flow	80-	141.052	136.448	140.363	135.759	116.012	1621	6
0	0	B - permissive hypoxia	85-	116.197	115.508	115.508	114.818	91.1574	1622	6
1	0.5	B - high flow	85-	328.716	328.026	327.057	326.367	278.637	1623	1
0	0	B - permissive hypoxia	85-	233.508	231.812	232.819	231.123	140.108	1624	2
1	-0.5	B - low flow	85-	156.367	155.421	155.678	154.732	106.287	1625	6
1	0.5	A - high flow	0-	633.616	587.329	581.241	534.954	521.159	1626	6
1	0.5	B - high flow	85-	329.664	328.974	327.634	326.944	279.585	1627	1
0	0	B - permissive hypoxia	85-	144.923	144.233	144.233	143.544	126.243	1628	3
1	-0.5	A - low flow	70-	505.765	499.838	505.076	499.149	180.245	1629	4
1	0.5	A - high flow	0-	369.33	368.64	358.366	357.676	294.223	1630	4
0	0	B - permissive hypoxia	85-	93.1431	92.4537	92.4537	91.7642	80.6231	1631	1
1	-0.5	B - low flow	85-	170.66	164.921	169.97	164.232	133.1	1632	6
1	0.5	B - high flow	85-	330.291	329.602	323.688	322.999	292.738	1633	1
1	-0.5	B - low flow	85-	141.613	140.315	140.923	139.626	129.093	1634	1
1	-0.5	B - low flow	85-	182.04	179.968	181.351	179.278	144.68	1635	2
0	0	B - permissive hypoxia	85-	178.215	177.525	177.525	176.836	122.175	1636	3
1	0.5	B - high flow	85-	306.272	305.582	305.582	304.893	281.232	1637	6
1	0.5	B - high flow	85-	365.447	364.757	360.157	359.467	309.5	1638	2
0	0	B - permissive hypoxia	85-	79.2439	78.5544	78.5544	77.8649	79.2439	1639	6
1	0.5	B - high flow	85-	511.946	511.256	496.571	495.882	456.191	1640	2
1	-0.5	A - low flow	70-	197.018	186.681	196.329	185.992	134.418	1641	1
1	0.5	B - high flow	85-	308.302	307.613	307.613	306.923	308.302	1642	3
1	-0.5	B - low flow	85-	377.301	374.532	376.611	373.842	134.461	1643	2
1	-0.5	B - low flow	85-	151.788	150.414	151.099	149.724	126.748	1644	1
1	0.5	A - high flow	70-	384.642	383.953	368.894	368.205	297.004	1645	4
0	0	B - permissive hypoxia	85-	105.482	104.793	104.793	104.103	80.4424	1646	1
0	0	B - permissive hypoxia	80-	218.687	204.189	217.998	203.499	143.567	1647	6
1	0.5	A - high flow	70-	342.561	341.872	337.365	336.676	292.474	1648	6
1	-0.5	B - low flow	85-	116.812	115.866	116.122	115.177	104.292	1649	6
1	0.5	A - high flow	0-	489.252	488.563	461.541	460.851	364.026	1650	6
1	0.5	B - high flow	85-	346.355	345.666	335.456	334.766	308.84	1651	6
1	-0.5	B - low flow	85-	157.497	156.218	156.808	155.529	119.937	1652	1
1	-0.5	A - low flow	70-	172.527	166.479	171.838	165.789	122.447	1653	1
0	0	B - permissive hypoxia	85-	146.654	145.964	145.964	145.275	109.094	1654	6
0	0	B - permissive hypoxia	85-	120.68	119.99	119.99	119.301	95.6399	1655	6
1	-0.5	B - low flow	85-	135.199	134.253	134.51	133.564	110.159	1656	6
1	-0.5	A - low flow	70-	147.618	146.622	146.928	145.932	110.058	1657	6
1	-0.5	A - low flow	70-	143.711	138.547	143.022	137.858	118.671	1658	1
0	0	B - permissive hypoxia	85-	118.736	118.047	118.047	117.357	93.6964	1659	1
1	0.5	B - high flow	85-	309.002	308.312	307.034	306.345	283.968	1660	6
1	-0.5	A - low flow	0-	581.271	579.905	580.582	579.216	170.311	1661	3
1	-0.5	A - low flow	0-	187.704	163.928	187.014	163.238	162.664	1662	6
0	0	B - permissive hypoxia	85-	113.144	112.454	112.454	111.765	100.624	1663	6
1	-0.5	A - low flow	70-	344.551	337.382	343.862	336.692	256.911	1664	6
0	0	B - permissive hypoxia	80-	152.647	151.958	151.958	151.268	90.047	1665	1
0	0	B - permissive hypoxia	85-	145.603	144.914	144.914	144.225	108.243	1666	2
1	0.5	B - high flow	85-	583.164	582.474	575.417	574.728	533.091	1667	1
0	0	B - permissive hypoxia	85-	132.396	131.707	131.707	131.017	113.716	1668	2
0	0	B - permissive hypoxia	80-	137.081	136.148	136.391	135.458	112.041	1669	1
1	-0.5	A - low flow	0-	273.885	254.416	273.196	253.727	186.245	1670	1
0	0	B - permissive hypoxia	85-	241.64	240.95	240.95	240.261	216.6	1671	6
0	0	B - permissive hypoxia	85-	127.759	127.069	127.069	126.38	90.1989	1672	6
0	0	B - permissive hypoxia	85-	138.899	138.209	138.209	137.52	101.339	1673	1
1	-0.5	B - low flow	85-	132.43	131.192	131.741	130.503	119.91	1674	6
0	0	B - permissive hypoxia	80-	289.306	288.265	288.617	287.575	239.226	1675	6
0	0	B - permissive hypoxia	85-	147.284	146.594	146.594	145.905	97.2039	1676	4
1	-0.5	B - low flow	80-	125.137	123.988	124.447	123.299	125.137	1677	2
0	0	B - permissive hypoxia	85-	324.998	323.64	324.308	322.951	287.438	1678	4
0	0	B - permissive hypoxia	85-	114.072	113.382	113.382	112.693	89.0319	1679	6
0	0	B - permissive hypoxia	85-	219.361	218.671	218.671	217.982	125.961	1680	3
0	0	B - permissive hypoxia	85-	129.434	128.744	128.744	128.055	91.8739	1681	1
1	-0.5	B - low flow	85-	254.589	253.4	253.899	252.711	161.189	1682	2
1	-0.5	A - low flow	70-	188.772	176.503	188.083	175.813	138.692	1683	6
1	0.5	B - high flow	85-	328.177	327.488	327.488	326.798	309.497	1684	3
1	0.5	A - high flow	70-	309.76	309.071	301.265	300.575	297.234	1685	6
1	-0.5	B - low flow	85-	158.101	154.495	157.412	153.805	120.541	1686	6
0	0	B - permissive hypoxia	85-	103.412	102.723	102.723	102.033	90.8921	1687	6
1	-0.5	B - low flow	85-	229.967	226.735	229.278	226.045	117.287	1688	1
1	-0.5	B - low flow	80-	359.938	354.702	359.249	354.012	266.538	1689	2
1	0.5	B - high flow	80-	422.85	422.161	373.025	372.335	385.483	1690	4
1	0.5	B - high flow	85-	352.19	351.5	348.699	348.009	289.593	1691	1
0	0	B - permissive hypoxia	85-	333.102	329.804	332.412	329.114	95.2215	1692	4
0	0	B - permissive hypoxia	85-	81.8694	81.1799	81.1799	80.4904	69.3494	1693	4
1	-0.5	B - low flow	85-	131.701	130.458	131.011	129.769	106.661	1694	6
1	0.5	A - high flow	70-	471.723	471.033	469.852	469.163	421.648	1695	4
1	-0.5	B - low flow	85-	194.422	178.935	193.733	178.246	156.862	1696	6
1	-0.5	B - low flow	85-	142.923	140.052	142.233	139.363	117.883	1697	1
1	0.5	B - high flow	85-	331.557	330.867	326.233	325.543	293.996	1698	1
1	0.5	A - high flow	70-	385.239	384.549	375.951	375.261	297.601	1699	1
1	0.5	B - high flow	85-	337.634	336.944	329.344	328.654	300.08	1700	6
1	-0.5	B - low flow	85-	117.764	116.679	117.075	115.99	105.244	1701	6
1	0.5	B - high flow	85-	318.397	317.708	312.75	312.061	293.38	1702	6
0	0	B - permissive hypoxia	85-	103.27	102.581	102.581	101.891	90.75	1703	6
0	0	B - permissive hypoxia	85-	160.062	153.225	159.373	152.536	122.502	1704	6
1	0.5	B - high flow	80-	316.46	315.771	315.009	314.319	278.901	1705	1
1	-0.5	B - low flow	80-	149.451	146.594	148.761	145.905	111.891	1706	1
0	0	B - permissive hypoxia	85-	101.25	100.561	100.561	99.8712	88.7301	1707	6
1	-0.5	B - low flow	80-	118.429	113.462	117.74	112.773	118.429	1708	3
1	-0.5	B - low flow	85-	160.747	157.508	160.057	156.818	110.667	1709	6
1	0.5	A - high flow	0-	331.822	331.133	323.668	322.979	294.267	1710	1
0	0	B - permissive hypoxia	85-	153.778	153.088	153.088	152.399	91.1779	1711	1
0	0	B - permissive hypoxia	85-	102.109	101.419	101.419	100.73	89.5889	1712	6
1	0.5	B - high flow	85-	294.231	293.541	291.053	290.363	281.713	1713	1
0	0	B - permissive hypoxia	85-	125.664	124.974	124.974	124.285	125.664	1714	3
0	0	B - permissive hypoxia	80-	160.068	153.327	159.379	152.637	122.508	1715	1
1	0.5	A - high flow	70-	364.343	363.653	362.741	362.051	364.347	1716	6
0	0	B - permissive hypoxia	85-	290.966	290.276	290.276	289.587	122.846	1717	3
1	-0.5	B - low flow	85-	146.533	144.924	145.843	144.235	108.973	1718	1
1	0.5	B - high flow	85-	339.771	339.081	337.584	336.894	302.439	1719	2
0	0	B - permissive hypoxia	85-	160.904	160.215	160.215	159.525	98.3041	1720	1
1	0.5	A - high flow	70-	450.087	449.398	442.225	441.535	412.529	1721	6
1	0.5	B - high flow	85-	294.82	294.131	290.858	290.168	282.31	1722	6
0	0	B - permissive hypoxia	85-	124.056	123.166	123.366	122.477	124.056	1723	2
0	0	B - permissive hypoxia	80-	353.272	343.883	352.582	343.194	166.472	1724	3
1	0.5	A - high flow	0-	45.9899	45.3004	45.3004	44.6109	45.9899	1725	5
1	-0.5	A - low flow	0-	251.984	237.743	251.294	237.054	139.304	1726	6
1	0.5	A - high flow	70-	313.697	313.008	307.317	306.627	288.652	1727	6
0	0	B - permissive hypoxia	85-	116.719	116.029	116.029	115.34	91.6789	1728	1
0	0	B - permissive hypoxia	85-	127.07	126.381	126.381	125.691	89.51	1729	6
0	0	B - permissive hypoxia	85-	115.554	114.864	114.864	114.175	90.5139	1730	6
1	0.5	B - high flow	85-	462.869	462.18	462.18	461.49	425.309	1731	4
1	-0.5	B - low flow	85-	125.384	121.36	124.695	120.671	100.344	1732	4
1	0.5	B - high flow	85-	321.341	320.652	311.441	310.751	296.34	1733	6
1	0.5	B - high flow	85-	305.475	304.785	302.599	301.91	280.444	1734	6
0	0	B - permissive hypoxia	85-	135.914	135.224	135.224	134.535	98.3539	1735	4
0	0	B - permissive hypoxia	85-	166.474	162.913	165.785	162.224	147.794	1736	3
1	-0.5	B - low flow	85-	143.959	142.63	143.269	141.941	118.919	1737	6
1	-0.5	B - low flow	85-	157.362	156.419	156.673	155.73	107.282	1738	1
0	0	B - permissive hypoxia	85-	171.539	170.849	170.849	170.16	96.4189	1739	1
1	0.5	B - high flow	80-	326.339	325.65	325.65	324.96	276.259	1740	1
1	-0.5	A - low flow	70-	188.217	179.901	187.528	179.212	138.137	1741	1
0	0	B - permissive hypoxia	85-	103.357	102.667	102.667	101.978	90.8369	1742	1
0	0	B - permissive hypoxia	85-	144.218	143.528	143.528	142.839	106.658	1743	1
1	-0.5	A - low flow	0-	121.658	119.954	120.969	119.264	109.138	1744	1
1	0.5	B - high flow	85-	370.271	369.582	368.502	367.813	295.153	1745	1
0	0	B - permissive hypoxia	85-	173.037	164.864	172.348	164.175	122.957	1746	6
1	-0.5	B - low flow	80-	143.014	141.775	142.325	141.085	143.014	1747	3
1	0.5	A - high flow	70-	364.094	363.404	354.763	354.074	276.489	1748	4
1	-0.5	A - low flow	0-	181.858	171.075	181.169	170.386	131.778	1749	1
0	0	B - permissive hypoxia	85-	139.914	139.224	139.224	138.535	89.8339	1750	4
0	0	B - permissive hypoxia	85-	70.6269	69.9374	69.9374	69.2479	70.6269	1751	1
1	0.5	B - high flow	80-	262.427	261.738	256.698	256.009	262.433	1752	1
1	-0.5	B - low flow	85-	118.914	117.972	118.225	117.282	106.394	1753	6
0	0	B - permissive hypoxia	85-	133.476	132.787	132.787	132.097	95.9164	1754	6
1	-0.5	B - low flow	85-	156.641	150.649	155.952	149.959	119.081	1755	6
0	0	B - permissive hypoxia	85-	133.8	133.11	133.11	132.421	96.2399	1756	4
0	0	B - permissive hypoxia	85-	119.673	118.983	118.983	118.294	94.6329	1757	6
0	0	B - permissive hypoxia	85-	89.5864	88.8969	88.8969	88.2074	89.5864	1758	6
1	-0.5	A - low flow	70-	271.577	249.818	270.888	249.128	171.417	1759	6
1	0.5	B - high flow	85-	280.527	279.837	279.837	279.148	280.527	1760	6
0	0	B - permissive hypoxia	85-	126.582	125.892	125.892	125.203	89.0219	1761	6
1	-0.5	B - low flow	85-	115.652	111.009	114.962	110.319	90.6118	1762	4
0	0	B - permissive hypoxia	85-	104.645	103.956	103.956	103.266	92.1254	1763	6
1	-0.5	B - low flow	85-	116.864	115.919	116.175	115.23	104.344	1764	6
1	-0.5	B - low flow	85-	155.853	154.736	155.163	154.047	118.293	1765	1
1	-0.5	A - low flow	70-	172.466	160.385	171.776	159.695	134.906	1766	1
1	-0.5	A - low flow	70-	166.414	161.594	165.724	160.904	116.334	1767	6
0	0	B - permissive hypoxia	85-	116.205	115.516	115.516	114.826	91.1654	1768	6
0	0	B - permissive hypoxia	85-	115.029	114.339	114.339	113.65	89.9889	1769	6
1	-0.5	B - low flow	85-	120.948	119.588	120.259	118.898	108.428	1770	1
1	-0.5	A - low flow	0-	122.14	113.287	121.451	112.598	109.62	1771	4
0	0	B - permissive hypoxia	85-	113.035	112.346	112.346	111.657	100.515	1772	6
1	-0.5	B - low flow	85-	137.84	136.883	137.151	136.194	100.28	1773	1
0	0	B - permissive hypoxia	85-	115.526	113.6	114.836	112.911	90.4856	1774	4
1	-0.5	A - low flow	0-	168.701	162.554	168.011	161.865	150.021	1775	3
1	-0.5	B - low flow	80-	262.346	261.134	261.656	260.445	237.306	1776	6
1	-0.5	A - low flow	70-	129.967	129.025	129.278	128.335	79.8874	1777	4
1	0.5	B - high flow	85-	311.711	311.022	311.022	310.332	274.151	1778	6
1	0.5	B - high flow	85-	290.088	289.399	287.944	287.254	277.576	1779	6
1	0.5	B - high flow	85-	274.338	273.649	273.649	272.959	274.338	1780	6
1	0.5	A - high flow	70-	354.744	354.054	353.165	352.476	329.708	1781	6
0	0	B - permissive hypoxia	85-	110.189	109.499	109.499	108.81	97.6689	1782	6
0	0	B - permissive hypoxia	85-	175.177	174.487	174.487	173.798	100.057	1783	1
0	0	B - permissive hypoxia	85-	130.241	129.551	129.551	128.862	92.6809	1784	1
1	0.5	A - high flow	70-	320.121	319.432	316.529	315.839	301.507	1785	2
0	0	B - permissive hypoxia	85-	205.519	204.829	204.829	204.14	105.359	1786	1
0	0	B - permissive hypoxia	85-	128.15	123.722	127.46	123.032	90.5898	1787	4
1	-0.5	A - low flow	70-	333.021	316.994	332.331	316.305	276.981	1788	3
0	0	B - permissive hypoxia	85-	163.1	160.103	162.411	159.414	100.5	1789	6
0	0	B - permissive hypoxia	85-	126.634	125.944	125.944	125.255	107.954	1790	2
1	0.5	B - high flow	85-	316.918	316.229	308.567	307.878	291.912	1791	6
0	0	B - permissive hypoxia	85-	141.741	141.051	141.051	140.362	91.6609	1792	1
0	0	B - permissive hypoxia	85-	355.66	354.971	354.971	354.281	330.62	1793	6
1	0.5	A - high flow	70-	364.193	363.504	348.152	347.462	345.813	1794	2
1	0.5	A - high flow	70-	461.329	460.64	454.453	453.764	348.975	1795	3
0	0	B - permissive hypoxia	85-	118.283	117.594	117.594	116.904	93.2431	1796	6
1	-0.5	B - low flow	85-	124.98	124.039	124.29	123.349	124.98	1797	2
1	0.5	A - high flow	70-	326.954	326.265	326.158	325.469	276.874	1798	1
1	-0.5	B - low flow	85-	86.1933	85.3854	85.5039	84.6959	86.1933	1799	2
1	0.5	B - high flow	85-	316.476	315.787	314.634	313.944	278.917	1800	1
0	0	B - permissive hypoxia	85-	114.964	114.274	114.274	113.585	89.9239	1801	6
1	0.5	A - high flow	70-	624.87	624.18	623.205	622.515	587.314	1802	4
1	0.5	A - high flow	70-	346.603	345.914	340.143	339.454	296.529	1803	1
0	0	B - permissive hypoxia	85-	262.796	254.103	262.106	253.414	137.596	1804	1
0	0	B - permissive hypoxia	85-	444.002	443.312	443.312	442.623	368.882	1805	1
1	0.5	B - high flow	85-	336.561	335.871	335.871	335.182	286.481	1806	6
0	0	B - permissive hypoxia	85-	160.484	159.794	159.794	159.105	110.404	1807	1
1	-0.5	B - low flow	85-	140.066	138.855	139.376	138.165	115.026	1808	6
0	0	B - permissive hypoxia	85-	167.754	167.064	167.064	166.375	105.154	1809	1
1	-0.5	B - low flow	80-	100.282	98.2653	99.5925	97.5759	100.282	1810	3
1	-0.5	A - low flow	70-	120.563	119.649	119.873	118.96	108.043	1811	6
1	0.5	B - high flow	85-	301.686	300.997	300.997	300.307	276.646	1812	1
1	0.5	B - high flow	85-	619.069	618.38	618.38	617.69	313.039	1813	3
1	-0.5	B - low flow	85-	361.391	360.07	360.702	359.38	311.311	1814	4
1	0.5	A - high flow	70-	357.883	357.193	342.459	341.769	307.82	1815	6
1	-0.5	B - low flow	85-	169.432	168.079	168.742	167.39	144.392	1816	1
1	0.5	B - high flow	85-	286.458	285.769	285.769	285.079	273.938	1817	6
1	0.5	A - high flow	70-	327.786	327.097	318.602	317.913	302.785	1818	6
1	-0.5	A - low flow	0-	283.048	270.397	282.359	269.707	170.968	1819	3
1	-0.5	B - low flow	85-	133.706	132.422	133.016	131.733	108.666	1820	1
1	-0.5	B - low flow	85-	137.974	136.625	137.285	135.935	100.414	1821	4
1	0.5	A - high flow	0-	642.191	532.601	632.178	522.588	542.067	1822	6
1	-0.5	B - low flow	85-	132.802	131.344	132.113	130.654	107.762	1823	6
1	-0.5	A - low flow	70-	276.414	274.6	275.725	273.91	276.414	1824	3
1	0.5	B - high flow	80-	402.993	402.304	402.304	401.615	365.433	1825	4
0	0	B - permissive hypoxia	85-	142.009	141.319	141.319	140.63	123.329	1826	3
0	0	B - permissive hypoxia	85-	174.62	173.93	173.93	173.241	99.4999	1827	1
0	0	B - permissive hypoxia	85-	114.276	113.587	113.587	112.897	89.2364	1828	6
0	0	B - permissive hypoxia	85-	94.6989	94.0094	94.0094	93.3199	94.6989	1829	1
1	0.5	B - high flow	85-	291.807	291.117	291.117	290.428	279.287	1830	6
0	0	B - permissive hypoxia	85-	116.704	116.014	116.014	115.325	91.6639	1831	1
0	0	B - permissive hypoxia	85-	105.025	104.336	104.336	103.647	92.5055	1832	1
1	0.5	B - high flow	85-	311.402	310.712	310.712	310.023	248.802	1833	4
1	-0.5	B - low flow	85-	212.164	202.619	211.475	201.929	124.524	1834	6
1	-0.5	A - low flow	70-	208.514	202.333	207.824	201.644	133.394	1835	1
1	-0.5	A - low flow	70-	294.402	282.088	293.713	281.398	131.642	1836	6
0	0	B - permissive hypoxia	85-	141	140.31	140.31	139.621	90.9198	1837	6
1	0.5	B - high flow	85-	575.772	575.083	566.785	566.096	550.768	1838	6
1	0.5	A - high flow	70-	325.94	325.251	325.251	324.561	288.38	1839	6
0	0	B - permissive hypoxia	80-	178.689	169.376	178	168.687	128.609	1840	1
0	0	B - permissive hypoxia	85-	141.282	140.592	140.592	139.903	122.602	1841	3
0	0	B - permissive hypoxia	85-	118.526	117.837	117.837	117.147	93.4864	1842	1

## Sheet: Notes
Variable name	Description
total_cost	Main analysis Total Cost (USD)
total_cost_Sens1	Sensitivity analysis: Total cost high flow 50/50, low flow 75/25 to concentrator
total_cost_Sens2	Sensitivity analysis: Total cost high flow 75/25 to concentrator, low flow 50/50
total_cost_Sens3	Sensitivity analysis: Total cost high and low flow 75/25 to concentrator
total_cost_48hr	Sensitivity analysis: Total cost within the first 48 hours
rand_id	Patient ID (randomised)
death48	Survival at 48 hours
initial_spo2_grouped	Initial SpO2
arm	Trial arm
flow	0.5 (all high flow), 0 (permissive), -0.5 (all low flow)
oxy	1 (Any high or low flow), 0 (permissive)
rand_group	Trial site
